# Supplementary material for: Barley SIX-ROWED SPIKE3 encodes a putative Jumonji C-type H3K9me2/me3 demethylase that represses lateral spikelet fertility
Source: Nat Commun. 2017 Oct 16;8:936. doi: 10.1038/s41467-017-00940-7 (PMC5643332; doi:10.1038/s41467-017-00940-7)
Supplement: Supplementary file 4 — Supplementary Data 1 [file 41467_2017_940_MOESM4_ESM.xlsx]

## Sheet: 1a
Supplementary Dataset 1: Differential Gene Expression and GO Enrichment
Supplementary Dataset 1a: Levels of expression (TPM and log2cpm units) of all genes differentially expressed across all samples
														Bw = Bowman (Wild type)			AP = Awn Primordia (spike length 5mm)
					Levels of expression (TPM units) generated by Salmon software across all samples									Bw902(vrs3.f) = vrs3 mutant			WA = White Anther (spike length 10mm)																					log2 cpm Levels of expression - Reads counts from Salmon output after edgR normalization
Gene_id	Chromosome	Start_position	End_position	Bw_1_AP	Bw_2_AP	Bw_3_AP	Bw_4_AP	Bw_7_AP	Bw_8_AP	Bw_9_AP	Bw_10_AP	Bw_1_WA	Bw_2_WA	Bw_3_WA	Bw_4_WA	Bw_7_WA	Bw_8_WA	Bw_9_WA	Bw_10_WA	Bw902_1_AP	Bw902_2_AP	Bw902_3_AP	Bw902_4_AP	Bw902_7_AP	Bw902_8_AP	Bw902_9_AP	Bw902_10_AP	Bw902_1_WA	Bw902_2_WA	Bw902_3_WA	Bw902_4_WA	Bw902_7_WA	Bw902_8_WA	Bw902_9_WA	Bw902_10_WA		Bw_1_AP	Bw_2_AP	Bw_3_AP	Bw_4_AP	Bw_7_AP	Bw_8_AP	Bw_9_AP	Bw_10_AP	Bw_1_WA	Bw_2_WA	Bw_3_WA	Bw_4_WA	Bw_7_WA
HORVU0Hr1G000250	chrUn	697306	700408	11.893	12.281	9.415	8.841	12.72	11.385	11.711	11.413	13.221	13.403	23.641	11.242	10.601	8.01	11.281	13.505	7.965	8.334	9.759	7.799	8.662	9.452	9.309	10.206	10.576	9.155	8.959	9.188	7.867	7.957	6.556	8.959		2.93988	3.05128	2.48219	2.61434	3.0269	2.97861	2.76937	2.92076	3.23319	3.05127	3.2134	3.10959	2.91886
HORVU0Hr1G000270	chrUn	810518	813761	15.213	18.501	8.927	10.07	16.13	19.248	19.125	18.534	22.908	19.326	24.121	17.044	22.92	19.698	14.006	18.427	0.081	0	0	0.062	0.064	0	0.905	0	0.12	0.069	0.128	0	0.061	0.133	1.862	0.002		4.24122	4.50181	3.50706	3.75382	4.3464	4.57928	4.49657	4.52646	4.85504	4.55895	5.04332	4.48539	4.89538
HORVU0Hr1G007470	chrUn	42308544	42311518	50.569	41.607	29.854	28.255	24.184	24.326	35.943	39.318	34.554	33.851	22.535	27.558	6.808	18.609	15.509	20.508	7.406	15.33	5.142	9.347	1.956	2.798	6.601	3.002	7.118	8.863	9.256	4.883	1.618	2.319	4.858	2.925		5.5659	5.2433	4.81576	4.84898	4.52635	4.50706	5.01838	5.22096	5.09221	4.9857	4.50296	4.78816	2.76494
HORVU0Hr1G018590	chrUn	98505109	98506776	0.213	0.137	0.033	0.204	0.094	0.06	0.148	0.045	1.19	0.979	2.258	2.069	6.476	4.999	4.655	2.819	0	0	0	0	0	0.04	0.026	0.049	0.787	1.413	2.228	1.021	0.896	1.056	1.053	0.798		-2.35372	-2.14074	-3.64834	-1.60289	-2.79429	-3.27311	-3.46713	-3.68509	0.666058	0.497113	1.89382	1.56585	3.29427
HORVU0Hr1G022890	chrUn	115682226	115685308	1.733	1.967	2.761	3.207	2.11	2.282	1.855	2.738	1.181	0.837	1.392	0.787	0.461	0.78	1.209	0.802	3.545	2.645	2.733	3.364	2.596	3.154	3.037	2.241	1.958	1.746	1.335	1.89	2.598	2.638	2.489	2.38		1.82509	1.94672	2.40332	2.78943	2.13307	2.17975	1.9725	2.48083	1.33461	0.756757	1.42704	0.773653	-0.0589827
HORVU0Hr1G038040	chrUn	238958031	238959001	1.682	2.649	1.006	1.012	7.661	8.149	4.631	3.644	18.771	15.292	19.289	25.549	24.52	16.121	24.013	25.167	1.634	0.352	1.296	1.766	0.195	0	2.653	1.273	4.903	7.075	8.808	4.218	5.186	5.106	9.31	8.083		-0.756154	-0.223694	-1.32165	-1.23127	1.37722	1.43135	0.672427	0.300065	2.69457	2.29909	2.83677	3.20981	3.09676
HORVU0Hr1G038500	chrUn	247034047	247034772	12.2	13.197	26.537	17.286	10.371	14.664	16.662	11.126	15.946	9.235	11.185	6.219	8.575	13.738	9.966	9.636	9.314	10.039	7.019	6.339	12.862	11.416	9.127	7.991	10.784	6.527	10.328	10.538	10.119	9.367	11.533	7.673		0.647298	0.512704	1.87828	1.29816	0.267794	0.644212	0.840774	0.386022	0.931351	0.109586	0.86193	-0.250803	0.163162
HORVU0Hr1G038810	chrUn	247509785	247514541	101.963	103.069	95.57	102.541	103.223	108.619	92.313	111.005	84.318	83.502	63.629	76.293	72.447	72.365	77.46	80.553	182.962	196.357	174.224	167.834	184.25	168.687	182.264	182.09	159.086	154.027	152.672	157.139	148.102	143.82	156.593	168.119		7.28994	7.29551	7.45779	7.48934	7.21153	7.31204	7.13594	7.37547	7.09779	7.11658	6.94955	7.03311	7.02771
HORVU0Hr1G039730	chrUn	249162018	249168246	4.608	4.699	6.319	6.208	4.373	4.46	4.565	4.79	2.622	2.965	2.663	2.647	2.135	2.902	2.824	2.584	7.702	7.507	7.025	7.276	6.013	5.434	7.36	5.758	4.076	4.597	3.812	4.78	4.279	3.637	3.867	5.601		3.131	3.18519	3.60275	3.65261	3.03135	3.06674	3.04067	3.18528	2.29096	2.49202	2.4982	2.38956	2.14571
HORVU1Hr1G000340	chr1H	1138808	1141385	118.437	87.265	28.052	45.327	70.681	65.193	41.778	52.183	145.005	128.886	96.526	146.939	102.716	93.763	149.569	121.089	47.228	54.19	36.645	38.616	19.296	24.667	23.916	16.407	89.707	88.603	100.377	63.044	74.512	81.041	89.91	71.569		6.11014	5.57476	4.14942	4.92573	5.35645	5.2279	4.59293	4.91554	6.46228	6.22386	6.02628	6.51764	6.03972
HORVU1Hr1G000350	chr1H	1155485	1333157	82.809	77.939	53.912	60.858	64.616	64.249	48.528	53.748	96.102	94.094	58.821	80.323	62.496	68.199	78.775	84.312	46.342	53.76	29.587	44.651	18.695	16.245	26.088	15.046	64.025	64.129	56.101	44.188	41.946	41.371	56.818	49.032		6.28412	6.17969	5.73176	5.93161	5.9866	5.97909	5.40015	5.65965	6.55896	6.45229	6.01133	6.38501	6.01339
HORVU1Hr1G000440	chr1H	1286405	1370201	223.816	201.975	112.744	118.057	108.327	127.751	85.873	95.2	221.733	218.212	230.446	173.178	167.939	160.268	230.897	201.651	113.014	129.134	69.045	81.708	43.177	46.442	50.893	31.149	153.624	162.685	148.071	148.885	111.898	96.835	156.028	117.349		6.26558	5.9847	5.39252	5.54621	5.20218	5.4124	4.87406	5.02636	6.31702	6.19273	6.48496	5.96958	5.92019
HORVU1Hr1G000470	chr1H	1339692	1341956	7.101	6.295	5.026	5.742	5.388	5.207	2.832	4.232	13.154	11.579	10.185	13.37	10.781	9.948	13.297	13.179	4.147	5.708	3.044	3.299	1.078	1.205	1.996	0.799	9.624	11.288	11.37	9.654	6.048	6.291	11.044	11.194		2.56912	2.32596	2.02409	2.3929	2.10571	2.0123	1.37082	1.75454	3.50771	3.31603	3.2867	3.52637	3.21646
HORVU1Hr1G007720	chr1H	16055766	16057969	0.167	0.255	0.127	0.221	0.346	0.085	0.194	0.026	2.618	3.122	4.414	3.196	4.606	4.992	3.864	4.491	0.43	0	0.153	0.118	0	0.414	0.185	0	1.511	1.781	3.363	2.621	2.297	1.595	2.873	2.298		-2.06421	-1.2232	-1.77387	-2.33985	-1.69475	-3.27311	-2.61913	-4.42205	1.01507	2.16115	3.27774	1.88099	3.05514
HORVU1Hr1G007810	chr1H	16449549	16453845	2.839	1.945	3.105	2.331	6.66	4.769	2.947	1.602	19.486	22.188	27.123	28.991	36.522	34.907	33.345	28.847	2.457	1.323	1.371	2.801	1.532	1.476	3.022	0.937	14.32	16.973	23.38	20.881	18.353	14.503	24.052	21.615		2.70998	2.46412	2.80562	2.59351	3.54047	3.35041	2.53737	1.99861	4.48959	5.12298	5.85444	5.33745	6.0321
HORVU1Hr1G007830	chr1H	16614810	16617902	4.536	2.765	3.975	3.33	8.554	5.838	3.353	2.101	20.91	21.931	23.309	28.508	28.991	36.642	27.115	23.316	4.439	1.73	2.185	4.003	2.516	1.977	4.29	1.04	13.107	16.05	26.18	18.264	15.289	16.708	16.031	13.866		2.98075	2.41363	3.06591	2.77291	3.80141	3.46113	2.56455	1.96591	5.21968	5.39653	5.75463	5.78849	5.97696
HORVU1Hr1G008130	chr1H	17580274	17583426	75.61	63.971	59.461	65.163	86.339	77.298	51.997	65.047	69.377	58.686	57.095	71.697	81.234	81.391	71.59	71.758	44.903	50.771	45.828	40.371	51.368	49.496	50.443	45.594	40.101	44.43	58.276	39.472	52.219	55.347	52.82	40.879		6.60854	6.50432	6.66643	6.52468	6.56797	6.57958	5.97125	6.31576	6.23543	6.31207	6.63474	6.53483	6.90173
HORVU1Hr1G008570	chr1H	18775269	18781129	14.328	14.624	13.463	13.556	13.586	14.433	15.054	13.393	11.194	11.146	10.463	10.222	8.883	11.896	10.241	9.3	28.933	27.719	25.451	25.364	21.116	21.083	23.143	24.379	17.624	21.686	18.66	20.04	15.619	13.423	13.006	20.605		5.12041	5.16672	4.78768	5.1276	5.14345	5.073	5.10564	5.03515	4.86202	4.69924	4.49791	4.59574	4.47944
HORVU1Hr1G008900	chr1H	19666235	19669353	0.602	0.267	3.07	3.986	0.377	0.116	0	0.432	0.261	0.354	0.38	0.352	0.542	0.192	0.543	0.18	37.206	41.216	34.065	38.268	35.816	34.705	33.306	34.342	40.919	34.555	43.027	35.401	38.441	39.989	31.726	40.373		-2.04758	-2.71083	1.82198	2.3541	-1.72922	-2.78768	-5.78906	-2.34793	-1.51065	-1.67281	-0.800765	-1.88884	-0.462338
HORVU1Hr1G009030	chr1H	20168302	20171564	25.192	23.971	20.545	20.233	28.537	23.911	22.697	21.083	21.539	19.335	8.902	21.017	17.778	19.174	28.163	18.741	0.16	0.092	0.04	0	0	0.055	1.87	0	0	0	0	0.13	0	0	3.866	0.203		4.78698	4.70728	4.55839	4.60052	5.02609	4.68862	4.57048	4.5046	4.63076	4.42185	3.41305	4.67853	4.42402
HORVU1Hr1G010250	chr1H	23223496	23224757	41.797	45.845	34.239	26.733	30.85	59.234	58.561	27.716	59.281	77.006	88.673	85.335	91.732	88.015	74.735	86.311	36.041	14.977	23.128	30.368	31.533	21.324	24.549	34.341	57.1	59.057	42.685	42.316	62.638	39.277	54.115	63.876		4.89737	5.14979	4.95281	4.37134	4.16157	5.34381	5.22007	4.20609	5.20669	5.79393	6.22685	5.86903	6.14236
HORVU1Hr1G010280	chr1H	23326791	23327917	1.634	2.673	2.341	2.238	2.081	1.483	1.998	2.088	2.063	1.232	0.884	1.11	1.3	1.055	0.67	0.956	1.79	1.324	2.055	1.429	1.201	1.122	1.648	0.715	0.603	0.748	0.525	0.1	0.476	0.397	0.384	1.159		0.470692	1.17855	1.20757	1.10485	0.750168	0.282022	0.604677	0.783456	0.758846	0.066889	-0.104687	-0.0526049	0.245471
HORVU1Hr1G010450	chr1H	23929023	23932917	0.317	0	1.529	2.666	0.252	0.043	0.147	0.058	0.274	0.068	0.042	0.101	0.115	0.067	0.1	0.087	14.723	15.557	13.936	13.694	14.334	12.709	15.694	14.692	12.918	12.581	12.441	11.855	9.696	10.862	11.556	11.569		-1.43618	-5.31066	1.07048	1.65111	-1.9012	-3.93783	-2.61751	-3.68509	-1.80898	-3.33071	-3.46373	-2.99894	-2.60918
HORVU1Hr1G010460	chr1H	23930333	23930953	0.164	0.196	0.752	0.881	0.469	0	0.141	0	0.488	0.298	1.004	0.196	0.33	0	0.698	0.173	8.325	5.299	7.062	7.404	7.747	6.07	8.987	6.829	5.732	5.029	5.094	6.105	3.833	3.017	3.514	4.48		-3.93868	-3.7257	-2.06338	-1.80934	-2.79429	-5.59504	-4.20409	-6.00701	-2.73387	-3.33071	-1.58926	-3.84693	-3.09461
HORVU1Hr1G010470	chr1H	23932623	23949567	4.786	5.11	8.922	7.57	5.369	4.357	4.456	5.137	3.094	2.284	2.404	2.237	2.355	2.473	2.319	2.08	5.121	7.02	6.573	5.939	7.522	7.564	4.861	6.013	4.614	2.933	3.629	3.445	3.395	3.772	3.39	3.48		3.78158	3.71529	4.16592	4.14495	4.11686	3.95423	3.74452	3.94668	3.34239	2.94893	3.12556	3.07274	3.18911
HORVU1Hr1G010480	chr1H	23935990	23949521	2.885	3.346	5.582	5.537	3.374	3.621	2.607	3.278	2.587	2.168	2.484	2.274	2.291	2.582	1.827	2.117	8.118	9.35	8.27	9.619	9.941	10.202	8.262	7.699	6.053	6.364	6.342	6.087	6.112	6.691	4.688	6.109		3.12256	3.33826	4.35246	4.38454	3.38779	3.4151	2.98551	3.29154	2.96154	2.73582	2.9292	2.93139	2.77679
HORVU1Hr1G011880	chr1H	29069221	29075238	14.703	14.902	8.872	11.24	14.652	14.933	14.236	14.92	14.228	12.99	12.761	11.377	12.654	13.57	12.209	13.727	0.108	0	0	0	0.024	0	0.662	0	0	0	0	0	0	0	1.342	0.077		4.28854	4.29481	3.4775	3.85873	4.2733	4.28913	4.24299	4.24911	4.16631	4.00722	3.93715	3.96941	3.98221
HORVU1Hr1G012140	chr1H	30191336	30193515	34.299	28.774	13.073	12.405	11.935	19.792	13.62	14.737	15.004	17.962	9.547	12.07	6.612	6.285	8.789	14.286	13.012	20.712	9.254	8.671	8.837	5.744	8.307	7.955	12.557	9.916	2.467	1.9	2.874	2.548	4.013	1.793		5.56316	5.47805	4.69003	4.21644	3.7799	4.66353	4.09511	4.2586	4.12825	4.68833	4.19686	4.03449	3.41319
HORVU1Hr1G012640	chr1H	31635409	31636696	0	0	0	0.216	3.883	2.065	0.311	0.136	11.984	8.361	7.74	11.461	17.844	13.763	11.482	11.304	0.658	0.147	0.537	2.034	0.885	1.099	0.485	0.105	3.971	5.045	6.427	5.841	7.943	8.65	7.504	4.655		-5.52364	-5.31066	-5.2333	-2.33985	1.26872	0.427332	-2.08862	-3.19966	2.95729	2.41883	2.55864	2.98849	3.61413
HORVU1Hr1G012660	chr1H	31644015	31644972	0	0.343	0.372	0.555	3.02	4.21	0.355	0.316	36.899	22.81	34.113	66.233	132.785	120.948	81.395	54.435	0.426	0.687	0.095	0.762	0.77	0.87	0.396	0.654	14.402	16.146	46.141	13.351	40.287	30.227	23.814	4.696		-5.52364	-2.50331	-2.06338	-1.80934	0.070781	0.744814	-2.61913	-2.83709	3.72738	3.34455	4.34577	4.83184	6.02589
HORVU1Hr1G013040	chr1H	33441856	33445024	22.333	25.004	24.144	25.941	28.047	26.084	22.214	23.82	24.653	24.726	20.316	23.424	25.451	29.883	24.804	23.638	42.737	39.328	43.672	43.922	38.891	40.261	43.185	37.478	41.747	39.467	39.516	36.709	37.311	39.938	34.933	41.398		4.77213	4.89023	4.80699	5.03229	5.08923	4.9078	4.76265	4.82033	4.95496	4.90674	4.59336	4.90862	4.99603
HORVU1Hr1G013150	chr1H	33802888	33804472	0.917	0.771	0.633	0.835	1.09	0.947	0.843	1.042	1.196	1.302	1.504	0.946	1.265	0.853	0.73	1.011	1.711	2.125	1.873	2.068	1.754	1.34	1.546	2.425	2.14	2.243	2.922	2.137	2.679	1.978	1.793	2.56		-0.314186	-0.555777	-0.840985	-0.380496	0.0130655	-0.237484	-0.503653	-0.124371	0.11857	0.128726	0.308859	-0.191582	0.149452
HORVU1Hr1G013160	chr1H	33802888	33804923	4.531	3.524	5.958	5.89	5.666	6.078	8.339	5.897	6.814	4.21	11.088	5.091	5.972	7.808	6.145	5.55	7.704	9.155	9.47	10.026	8.543	9.724	11.303	12.953	9.465	12.422	11.817	8.337	8.161	10.493	8.289	9.187		0.453639	0.0468884	0.916446	0.965955	0.738204	0.847908	1.46833	0.761171	1.03872	0.324648	1.84612	0.676629	0.880425
HORVU1Hr1G013250	chr1H	34539077	34540727	8.499	9.649	7.013	7.058	7.454	12.056	10.152	8.103	6.144	6.906	6.013	7.147	7.538	9.156	6.869	6.567	0	0	0.045	0	0.043	0	0.464	0	0	0.039	0	0	0	0.065	0.593	0.099		3.02443	3.24231	2.71506	2.80763	2.91299	3.5093	3.17961	2.95588	2.63148	2.76649	2.4982	2.85851	2.88267
HORVU1Hr1G013260	chr1H	34539132	34540693	7.117	8.804	4.804	4.19	0.201	9.182	7.423	4.867	3.761	5.049	8.322	5.475	6.608	9.055	5.151	3.915	0.168	0	0	0.143	0	0.207	0	0	0	0	0.107	0	0	0	0.195	0.318		0.885752	1.22849	0.321286	0.104931	-3.77089	1.27533	0.869156	0.368025	0.0269394	0.455891	1.10105	0.599323	0.850252
HORVU1Hr1G013300	chr1H	34860386	34865650	19.086	18.954	15.464	13.621	22.818	23.64	17.103	18.658	21.996	19.746	16.568	19.202	16.911	17.652	15.327	18.125	0.507	0	0.113	0.212	0.355	0.438	1.545	0.281	0	0.204	0.276	0.355	0.125	0.193	1.825	0.143		4.16596	4.07899	3.81803	3.70697	4.30935	4.29216	4.07765	4.14825	4.37283	4.19288	3.8543	4.23563	4.09819
HORVU1Hr1G013310	chr1H	35161853	35167088	9.461	9.219	8.265	6.864	8.66	8.977	9.892	7.419	6.995	7.444	8.091	6.365	6.938	8.728	6.058	5.244	3.013	3.011	3.057	4.688	2.941	2.903	2.587	2.245	3.596	3.483	2.526	3.417	3.607	2.551	1.883	2.607		3.97467	3.97588	3.7449	3.57146	3.99818	4.04904	4.04587	3.74226	3.76944	3.77558	3.67085	3.56347	3.81354
HORVU1Hr1G013360	chr1H	35213246	35218550	37.05	29.577	23.352	16.111	38.327	31.98	35.683	30.025	38.822	26.497	23.063	23.046	27.068	30.722	18.579	19.574	0.263	0.09	0.16	0.117	0.181	0.251	1.633	0.092	0.129	0.129	0.236	0.248	0.079	0.147	2.274	0.108		5.45721	5.47132	4.81246	4.72982	5.67971	5.47441	5.31307	5.29048	5.38131	5.16834	4.81704	5.17488	5.08829
HORVU1Hr1G013450	chr1H	35606596	35616067	9.838	8.729	7.803	8.084	9.173	9.656	9.603	9.952	13.049	11.432	11.485	13.148	21.299	13.662	15.618	13.295	3.393	4.631	4.657	3.199	5.563	5.505	5.344	5.217	5.873	6.136	9.073	8.467	6.455	4.607	10.098	8.531		3.97004	3.62671	3.49802	3.64757	3.88418	3.9068	3.88866	3.96054	4.41235	4.17867	3.90841	4.49781	4.8561
HORVU1Hr1G013730	chr1H	36947715	36953198	32.469	32.8	28.929	34.844	36.051	32.713	34.966	34.075	31.614	33.819	28.608	32.083	33.462	32.092	33.745	31.095	22.634	21.634	23.773	25.849	23.707	25.366	23.288	24.551	25.104	23.899	24.872	24.989	21.993	21.109	22.438	24.16		4.6846	4.69636	4.72525	4.90279	4.79817	4.66823	4.84485	4.762	4.6689	4.78927	4.72774	4.77878	4.88153
HORVU1Hr1G013780	chr1H	37164281	37167912	305.188	285.706	191.873	202.7	311.163	296.32	275.69	299.393	327.115	303.288	401.888	345.212	356.33	368.643	323.286	296.605	195.344	177.536	201.322	184.122	184.968	211.338	202.935	211.725	176.287	202.456	271.985	195.454	222.045	292.841	228.735	228.845		6.68583	6.50031	6.15094	6.3036	6.67012	6.59539	6.55301	6.61802	6.82114	6.64947	7.32862	6.98326	7.00264
HORVU1Hr1G013870	chr1H	37599000	37601168	2.366	2.465	3.679	3.277	1.813	3.548	2.772	2.275	2.745	3.109	5.44	3.538	5.34	6.958	3.044	3.154	1.039	1.602	1.211	0.953	0.494	1.144	0.904	0.926	0.702	0.586	1.493	0.718	0.98	1.273	1.679	0.909		1.48759	1.9085	3.06591	2.11227	0.548103	1.95186	1.75784	1.25037	1.25607	2.18657	3.59877	2.06476	3.18709
HORVU1Hr1G013880	chr1H	37601563	37605620	79.79	83.534	58.49	58.927	83.356	86.827	82.698	82.528	85.206	83.629	78.363	72.41	74.91	83.583	67.29	77.578	1.124	0.148	0	0	0.146	0.203	5.336	0.075	0.046	0.016	0.083	0.103	0.289	0.112	7.715	0.1		6.14569	6.18968	5.81041	5.87877	6.20853	6.22314	6.23435	6.16885	6.28695	6.2418	6.31051	6.11452	6.13757
HORVU1Hr1G014840	chr1H	41440986	41445293	1.722	1.733	2.268	3.095	1.435	1.878	2.052	2.074	1.691	1.525	1.652	1.771	2.083	2.176	2.307	1.815	4.697	4.794	5.743	7.228	4.473	5.133	4.614	4.772	2.941	4.607	5.584	4.262	3.36	3.469	3.512	5.409		0.556864	0.580788	0.881542	1.38516	0.295806	0.78485	0.750103	0.798532	0.611749	0.509702	0.327744	0.646023	0.93764
HORVU1Hr1G014850	chr1H	41441019	41444716	2.835	3.57	4.995	5.158	3.057	3.99	4.479	4.826	4.895	4.092	4.048	3.812	2.729	3.019	2.876	3.595	10.319	8.96	9.814	11.984	8.326	8.906	10.299	8.277	6.997	8.75	8.824	8.566	7.243	6.022	5.055	9.122		1.58717	1.51892	2.15661	2.48775	1.56661	2.0703	2.06269	1.92166	1.98907	1.78224	1.61482	1.81726	1.61547
HORVU1Hr1G015300	chr1H	44274377	44275272	0	0	0	0	0	0	0	0	8.747	1.188	7.893	23.468	71.041	70.414	40.536	15.069	0	0	0.148	0.57	0	0	0.128	0.496	41.284	53.412	123.301	46.24	97.117	87.779	60.598	44.621		-5.52364	-5.31066	-5.2333	-5.50978	-5.60164	-5.59504	-5.78906	-6.00701	1.23575	-1.56517	1.52116	2.71072	4.36973
HORVU1Hr1G016660	chr1H	54541481	54545758	1.971	0.78	1.073	1.827	2.908	2.613	0.752	0.85	5.442	4.376	4.043	3.774	3.098	3.81	4.537	6.119	1.425	1.042	0.792	1.414	1.014	0.566	1.29	0.329	2.796	3.676	2.989	2.058	1.225	2.746	2.531	2.528		0.309251	-0.266274	0.789065	0.556312	0.280998	0.633783	-0.834858	-1.05282	1.46243	1.98355	2.58793	1.36252	1.76287
HORVU1Hr1G016710	chr1H	55455998	55461062	20.515	21.194	13.589	14.137	18.715	19.718	19.451	18.68	13.589	12.728	19.217	12.139	10.834	11.219	9.858	10.528	3.125	3.342	2.709	2.134	2.516	4.2	2.78	1.97	2.4	2.684	2.409	1.825	2.407	2.287	3.044	3.813		4.59141	4.71032	4.37	4.24826	4.48184	4.56861	4.59357	4.48584	4.12549	4.06676	4.60773	3.99981	3.96964
HORVU1Hr1G017020	chr1H	57260119	57261381	1.241	0.506	0.446	1.002	0.906	0.312	0.958	0.584	1.471	2.02	2.625	3.063	1.922	2.353	2.176	3.321	2.93	2.657	2.68	1.55	1.859	2.029	1.889	2.579	6.179	6.164	7.233	5.925	5.379	9.859	5.885	7.599		-1.43618	-2.50331	-1.77387	-1.42232	-1.9012	-3.27311	-1.70159	-2.54758	-1.25994	-0.608237	0.308859	-0.191582	-0.462339
HORVU1Hr1G017100	chr1H	57873489	57876933	1.541	1.96	1.903	1.101	1.149	1.038	1.5	1.313	2.526	2.094	1.936	2	1.886	1.232	2.068	2.32	3.415	2.623	2.135	1.825	2.558	2.95	1.794	2.471	2.705	2.512	1.966	2.916	2.172	1.702	2.945	1.702		1.41887	1.45752	1.63706	0.933169	0.96821	0.744814	1.28776	1.25038	1.56381	1.66025	1.66555	1.64492	1.40364
HORVU1Hr1G017140	chr1H	57895267	57896602	1.934	2.09	2.027	1.174	2.563	2.515	2.158	2.428	1.773	2.49	2.818	2.124	1.873	1.997	2.569	2.593	0.727	0.692	0.962	1.686	1.212	0.651	0.951	0.539	1.045	0.979	1.146	1.33	0.726	0.849	0.835	0.685		0.498729	0.522226	0.548057	-0.152225	0.874089	0.847908	0.477731	0.838476	0.436052	0.855161	1.05983	0.676629	0.514201
HORVU1Hr1G017530	chr1H	59713423	59714763	1.396	1.749	2.371	2.42	2.717	1.356	0.985	1.277	2.329	1.777	1.769	2.023	1.789	1.387	1.339	3.3	4.71	3.399	5.958	4.686	4.768	5.479	4.419	4.662	3.409	2.715	2.096	1.481	2.22	2.751	2.808	1.154		-1.00008	-0.356468	0.995516	0.0448102	-0.392191	-1.20272	-1.39674	-1.36316	-0.618396	-0.367232	0.566017	-0.496436	-0.0589827
HORVU1Hr1G017610	chr1H	60546869	60549643	0.372	0.237	0.603	0.514	0	0	0.084	0	0.102	0	0	0	0	0	0.152	0	4.041	3.413	3.756	3.057	4.886	4.687	2.757	3.279	3.439	2.986	3.821	3.148	2.809	3.056	2.159	2.789		-2.35371	-2.98874	-1.86804	-2.32551	-5.60164	-5.59504	-4.0125	-6.00701	-3.97379	-5.65263	-5.04869	-6.16886	-5.41653
HORVU1Hr1G017720	chr1H	61130020	61135456	6.727	5.267	8.213	8.381	8.014	6.334	8.144	6.141	5.92	6.832	9.744	5.744	6.642	7.744	9.001	6.361	17.441	14.937	18.852	17.453	16.982	16.312	17.062	21.215	17	19.531	15.813	18.799	17.33	14.97	15.795	18.195		1.62124	1.29467	2.23038	2.37489	1.73381	1.39875	1.71532	1.51253	1.39133	1.71506	2.40302	1.44355	1.76423
HORVU1Hr1G017800	chr1H	61341051	61341950	43.635	52.229	109.352	70.06	71.111	76.073	57.042	61.373	85.329	74.765	102.298	111.946	81.897	58.71	77.771	102.6	11.027	8.066	10.787	13.964	10.53	8.975	12.297	8.98	12.885	9.559	11.988	15.85	10.678	13.787	30.975	11.385		4.18404	4.18551	5.52882	4.92691	4.48383	4.85853	4.55537	4.52185	4.81961	5.15444	6.20741	5.55718	5.34798
HORVU1Hr1G017820	chr1H	61352583	61354732	0.081	0.048	0.049	0.27	0.077	0.04	0	0	0	0	0	0.024	0	0	0.034	0.042	3.204	3.263	2.918	3.09	4.247	6.219	3.045	4.129	5.584	4.502	2.489	6.045	5.242	5.776	4.378	2.48		-3.20171	-3.7257	-3.64834	-1.60289	-3.27972	-4.01007	-5.78906	-6.00701	-5.9038	-5.65263	-5.04869	-4.5839	-5.41653
HORVU1Hr1G018080	chr1H	64300950	64306233	30.191	27.163	22.067	18.735	29.07	34.904	32.765	32.996	32.456	28.843	21.111	26.542	27.983	25.466	24.817	25.948	0.923	0.227	0.674	0.479	0.572	0.809	2.602	0.509	0.322	0.409	0.547	0.336	0.257	0.409	3.35	0.465		5.23967	5.12771	4.86381	4.77052	5.30623	5.45061	5.48933	5.35228	5.36512	5.21282	4.9343	5.25075	5.29208
HORVU1Hr1G018160	chr1H	65609875	65613044	0.343	0	5.208	6.181	0.604	0	0	0	0.251	0	0.319	0.069	0	0	0	0	74.107	66.112	57.997	61.484	66.223	58.64	64.767	47.811	63.8	54.67	50.092	58.722	54.677	50.598	46.155	55.26		-2.71628	-5.31066	0.258549	0.680046	-2.14221	-5.59504	-5.78906	-6.00701	-4.31884	-5.65263	-3.46373	-4.5839	-5.41653
HORVU1Hr1G018190	chr1H	65994447	65997560	7.97	7.269	7.78	6.616	7.032	8.542	7.7	7.839	5.816	6.16	5.711	5.829	7.265	8.663	5.615	5.467	7.987	10.494	11.136	10.381	10.327	13.222	9.278	11.115	8.815	8.682	10.78	10.485	10.46	10.688	9.897	10.4		3.2279	3.06105	3.23837	3.03612	3.16984	3.36042	3.02214	3.37453	2.88736	2.83906	2.40421	2.85073	2.88267
HORVU1Hr1G018910	chr1H	71205153	71207290	3.92	3.278	8.932	12.599	6.538	3.964	3.384	3.1	12.719	10.856	10.757	9.704	12.021	11.651	8.202	8.787	96.035	77.648	97.814	123.024	118.736	112.804	88.251	132.321	184.282	165.435	122.594	174.197	183.028	138.208	98.889	178.147		0.498729	0.522226	2.09762	2.56168	1.24385	0.513489	0.277034	0.10151	2.26111	1.98399	2.30004	1.83676	2.20552
HORVU1Hr1G018930	chr1H	71393267	71400691	2.636	2.276	2.19	2.538	1.798	1.719	2.103	2.694	1.902	1.557	1.814	2.078	1.974	1.649	2.249	2.361	3.603	4.857	4.019	3.257	4.44	3.851	3.554	4.508	3.283	3.246	3.737	3.135	3.689	3.609	3.223	3.852		2.41571	2.15227	2.5485	2.68847	1.84564	1.84281	1.96711	2.18284	1.94671	1.92085	2.11817	2.00414	2.36711
HORVU1Hr1G019080	chr1H	72172785	72173594	3.412	2.659	3.531	3.329	1.46	2.913	2.151	2.666	1.661	1.163	1.932	1.864	1.608	1.877	1.971	1.905	5.292	4.819	5.553	4.75	2.343	5.301	4.38	3.796	3.776	4.015	2.927	2.655	1.542	3.234	3.527	2.677		-0.238237	-0.666808	-0.188908	-0.224376	-1.51418	-0.550641	-0.931074	-0.649462	-1.25994	-1.74574	-0.96123	-1.03958	-1.16861
HORVU1Hr1G019480	chr1H	73571033	73572205	12.059	6.905	10.913	8.025	10.743	9.455	8.66	7.98	10.878	7.761	9.779	6.644	11.695	8.661	8.999	9.58	0.53	0	0	0	0	0	0.548	0	0	0	0	0	0	0	0.369	0		1.57439	0.711704	1.4532	1.11958	1.40958	1.19938	1.00536	0.979247	1.44493	0.886525	1.39425	0.773653	1.57215
HORVU1Hr1G019500	chr1H	73807416	73810946	3.149	3.426	2.582	3.616	2.595	2.954	4.627	3.125	3.047	2.945	3.96	2.717	1.73	3.269	2.488	2.216	7.432	8.823	8.057	8.5	5.573	7.235	9.14	8.864	5.928	5.482	6.086	6.406	4.442	5.148	3.958	5.863		1.84268	1.88901	1.75538	2.15556	1.57826	1.62413	2.38587	2.02089	1.83091	1.90961	1.82167	1.75595	1.09126
HORVU1Hr1G019800	chr1H	74896596	74899615	2.944	3.616	6.263	3.445	3.137	3.533	3.57	3.496	2.399	2.667	2.841	2.745	2.767	5.02	4.379	3.003	15.879	20.917	10.508	17.421	10.56	10.988	11.998	16.351	6.241	11.32	15.428	7.063	7.439	10.582	7.991	12.006		1.26984	1.48359	2.08949	1.20144	0.891827	1.24498	1.12278	1.01965	0.426588	1.43501	0.928585	0.816563	1.28281
HORVU1Hr1G019930	chr1H	75608501	75609871	22.404	26.762	17.405	19.415	25.706	24.451	22.44	23.139	22.651	21.183	15.198	18.166	16.296	19.87	18.428	19.247	8.315	7.607	8.131	7.665	6.324	6.489	8.038	6.514	6.961	7.795	7.633	7.687	6.833	7.226	8.932	9.704		4.36663	4.57656	4.03582	4.29274	4.57203	4.4724	4.31292	4.40132	4.42375	4.25876	3.91997	4.14968	3.96933
HORVU1Hr1G020040	chr1H	77482222	77483592	48.472	77.439	87.141	35.831	25.496	47.079	98.813	32.261	50.352	163.901	296.383	143.891	241.253	194.336	113.48	112.186	12.528	7.481	19.375	29.205	10.187	7.968	8.17	14.797	67.784	62.176	16.104	87.567	72.714	21.14	37.649	83.994		5.00719	5.71129	6.16521	4.72577	3.98156	4.90995	6.09887	4.35861	4.73711	6.78059	7.93408	6.47155	7.42679
HORVU1Hr1G020050	chr1H	77485122	77486114	71.173	77.874	147.663	109.501	66.054	98.178	98.871	91.859	75.908	133.024	221.683	137.233	180.424	144.279	152.199	147.345	12.477	11.762	19.183	12.887	16.045	12.1	20.405	16.587	23.56	26.526	26.814	42.27	24.593	21.152	70.577	34.155		3.87555	3.82365	5.45662	4.60109	3.54369	4.19822	4.25952	4.15546	4.20178	5.04222	6.31459	5.18603	5.5145
HORVU1Hr1G020070	chr1H	77587065	77588057	32.199	49.949	98.522	45.641	43.796	55.961	47.73	49.468	15.899	22.164	37.979	11.782	26.223	10.734	6.272	6.777	4.583	1.938	4.205	0.718	0.733	4.166	3.054	0.603	0	0	0	0	0	0	0	0.308		2.21561	2.69431	4.65919	3.0273	2.50167	2.86538	2.73376	2.73953	1.20676	1.66733	3.27178	0.834075	2.01838
HORVU1Hr1G020110	chr1H	77732739	77734192	0.98	2.284	0.705	1.199	1.643	1.367	0.371	1.206	1.882	1.351	1.107	1.326	1.246	0.409	1.244	0.711	3.32	4.216	2.28	3.031	3.857	2.769	3.462	2.093	3.156	2.59	3.531	2.854	3.592	2.843	1.963	1.8		-0.879783	0.181192	-1.14584	-0.555582	-0.17538	-0.465755	-2.08862	-0.721609	0.11857	-0.608244	-0.96123	-0.387503	-0.558553
HORVU1Hr1G020240	chr1H	78968804	79089572	21.884	20.787	17.758	18.155	31.695	28.34	14.905	16.394	41.655	37.529	29.703	36.111	61.723	68.106	36.355	26.801	6.741	6.708	10.668	8.338	5.655	5.145	6.777	4.62	4.192	3.879	3.9	3.723	5.274	3.697	6.146	3.192		6.77326	6.73702	6.64419	6.80257	7.18297	7.0575	6.39675	6.53565	7.75514	7.68574	7.38832	7.66742	8.34636
HORVU1Hr1G020250	chr1H	78975586	79089572	11.006	12.821	9.044	11.533	18.555	16.957	9.376	10.413	34.579	26.087	29.776	33.357	54.002	60.233	23.478	24.058	0	0.109	0	0	0.066	0.072	0.766	0.091	0	0	0	0.099	0.439	0.186	2.887	0		2.37162	2.4193	2.10166	2.49852	3.07117	2.97648	2.03746	2.18302	3.92736	3.49352	3.75494	3.98805	4.56229
HORVU1Hr1G020270	chr1H	78980344	78982485	6.974	7.856	6.238	8.764	8.892	8.297	6.801	7.234	7.757	6.582	6.803	7.799	7.511	6.9	7.546	8.277	11.107	12.903	12.734	12.162	15.336	12.107	13.213	12.102	11.936	11.127	11.712	13.45	12.211	13.592	12.91	13.133		3.31871	3.49347	3.30973	3.79172	3.60537	3.52131	3.29575	3.35712	3.46034	3.26921	3.46306	3.55053	3.52891
HORVU1Hr1G020350	chr1H	79089859	79090734	0.154	0	0.618	0.994	0.07	0.282	0.282	0	0.059	0.297	0	0.283	0.081	0.221	0.205	0.251	3	3.484	4.358	3.093	3.584	4.803	3.625	4.179	3.069	3.42	3.908	2.941	3.845	3.612	3.083	2.765		-3.20171	-5.31066	-1.32641	-0.651798	-4.01668	-2.42511	-2.61913	-6.00701	-4.31884	-2.48271	-5.04869	-2.46648	-3.83157
HORVU1Hr1G020470	chr1H	80827355	80832088	5.158	6.718	5.325	7.288	7.378	6.803	5.433	6.551	7.214	5.163	4.532	5.499	5.204	5.835	4.561	4.623	18.148	19.582	21.045	19.594	17.727	15.718	17.402	17.926	18.342	21.187	16.632	16.999	17.696	15.599	12.332	21.043		2.76638	3.06871	3.20753	3.38492	3.07432	2.99537	2.84471	2.9017	3.11952	2.79708	2.94566	2.91053	2.89869
HORVU1Hr1G020490	chr1H	80917498	80919759	13.803	12.29	11.647	11.506	11.523	10.384	7.436	10.282	12.849	11.607	10.237	10.299	8.302	8.993	7.18	7.257	23.582	23.043	20.251	22.393	20.052	20.836	19.3	15.999	18.167	20.265	23.286	23.752	19.136	18.292	15.356	16.836		3.30168	3.1114	3.13738	3.21802	3.06014	2.88656	2.42	2.8983	3.28652	3.06504	3.08573	2.99353	2.70935
HORVU1Hr1G020530	chr1H	81122342	81226203	217.997	209.303	163.99	168.388	215.684	206.87	208.614	226.464	206.22	196.419	162.039	194.933	193.61	213.042	216.573	174.334	113.69	109.477	104.312	110.941	104.13	105.72	116.625	102.013	96.954	95.675	108.635	104.2	100.762	109.787	116.942	98.199		7.38419	7.26132	7.03787	7.17694	7.32632	7.25769	7.29093	7.42514	7.37683	7.24351	7.14206	7.34376	7.32893
HORVU1Hr1G020570	chr1H	81431827	81432377	0.606	0	1.784	0.236	0	0.682	0.204	0.37	0.163	0	0	0	0.188	0.371	0	0	6.572	9.46	7.9	6.609	8.72	8.324	7.242	11.171	4.873	5.439	4.338	3.745	5.533	6.622	3.29	7.016		-2.65783	-5.31066	-0.976505	-3.53341	-5.60164	-2.65564	-3.93411	-3.39419	-4.22624	-5.65263	-5.04869	-6.16886	-3.83157
HORVU1Hr1G020590	chr1H	81515624	81521507	2.735	1.503	3.279	6.59	2.717	2.185	2.453	2.275	1.474	1.681	1.154	1.219	1.463	1.268	3.385	3.303	30.295	25.372	34.874	26.914	28.502	22.989	28.174	18.818	14.834	18.438	19.12	15.226	11.793	17.176	17.46	20.094		1.76832	1.45752	2.61771	3.22868	1.9606	1.88336	2.17894	2.43545	1.89582	1.78199	1.42704	1.63204	1.76337
HORVU1Hr1G020660	chr1H	81963547	81970237	2.058	2.339	2.432	3.556	1.521	1.403	2.015	2.307	1.687	1.463	1.342	1.566	2.524	2.777	2.171	2.226	11.193	11.771	11.188	10.116	10.501	10.791	11.51	11.745	7.681	6.991	6.552	5.463	6.298	5.321	6.351	8.093		2.47071	2.57808	2.65544	3.2683	2.00569	1.83959	2.28241	2.61137	2.22032	1.93982	1.87017	2.04546	2.72812
HORVU1Hr1G020690	chr1H	82141298	82143805	2.248	2.985	1.813	2.284	0.465	0.77	0.876	0.63	0.16	0.302	0.267	0.091	0	0.046	0.043	0.046	7.716	11.831	6.922	5.971	3.897	3.144	3.058	6.429	6.143	4.939	0.882	1.104	1.221	0.802	0.864	0.702		1.27078	1.74462	1.33655	1.43274	-1.20933	-0.385582	-0.174346	-0.649462	-2.44437	-1.40471	-1.34825	-2.99894	-5.41653
HORVU1Hr1G020740	chr1H	82688862	82693595	9.033	9.116	10.185	9.503	8.484	9.826	12.557	10.077	8.122	8.27	8.865	7.71	8.379	7.662	7.983	8.124	14.856	12.889	16.145	14.329	12.673	15.04	13.884	15.911	13.297	10.604	12.263	12.151	11.967	12.65	12.031	13.877		3.68353	3.61707	3.93445	3.7901	3.58071	3.5955	3.92983	3.64108	3.6379	3.39909	3.59814	3.47661	3.42049
HORVU1Hr1G020900	chr1H	83473690	83474830	2.635	2.343	1.202	2.317	2.372	1.828	1.54	2.728	2.011	1.918	3.777	2.349	2.43	2.838	2.026	2.641	4.78	2.136	4.917	4.422	4.448	3.202	3.778	3.798	2.737	4.412	3.755	3.509	4.428	5.553	4.497	6.52		0.148788	-0.101209	-0.478415	0.162644	-0.0470548	-0.465752	-0.431502	0.0590751	-0.23137	-0.443181	0.784197	-0.0191144	-0.058982
HORVU1Hr1G021120	chr1H	84326638	84338957	76.439	80.575	63.192	68.469	87.888	76.796	80.306	86.019	94.639	82.678	86.313	90.027	96.399	91.406	92.872	88.38	53.664	54.026	50.376	53.172	67.019	66.574	65.175	63.412	66.253	59.268	66.811	65.511	59.489	67.918	81.542	55.478		6.10618	6.1503	5.77443	5.79799	6.26525	6.08312	6.2274	6.24594	6.40255	6.29024	6.5591	6.46118	6.5718
HORVU1Hr1G021600	chr1H	87552658	87558379	3.466	3.416	3.843	3.98	3.272	4.66	3.377	2.932	3.701	3.055	2.156	2.055	1.422	1.283	1.331	1.152	5.284	5.423	6.82	6.711	7.301	6.199	5.993	5.734	3.442	7.263	5.644	4.591	3.208	4.881	2.766	6.086		2.58304	2.57676	2.35999	2.4324	2.15727	2.45734	2.24498	1.994	1.995	1.97552	1.67062	1.53521	1.30196
HORVU1Hr1G021800	chr1H	89133143	89136676	0.289	0	4.644	4.472	0.226	0	0	0	0	0	0	0	0	0	0.028	0	27.8	26.526	36.597	44.183	24.915	27.753	27.013	33.03	32.393	30.901	24.884	26.621	23.048	19.756	16.704	31.656		-1.27571	-5.31066	2.84885	2.71422	-1.69475	-5.59504	-5.78906	-6.00701	-5.9038	-5.65263	-5.04869	-6.16886	-5.41653
HORVU1Hr1G022140	chr1H	92649409	92658837	15.746	17.234	17.274	15.932	22.79	23.662	19.554	20.663	16.561	13.671	15.594	12.553	12.477	15.477	12.537	13.162	0.283	0	0.145	0.135	0.148	0.152	1.609	0.054	0.014	0	0.024	0.045	0.298	0.058	1.401	0.166		5.10147	5.22822	5.07741	5.10336	5.51038	5.5752	5.23678	5.43455	5.14299	4.90005	4.94423	4.84551	4.88392
HORVU1Hr1G022300	chr1H	93773009	93888967	6.977	7.99	5.825	8.32	7.752	7.358	7.323	7.075	7.498	6.487	6.522	6.894	5.692	7.179	5.633	5.438	9.468	11.346	10.02	9.203	11.148	11.474	10.032	7.559	6.072	7.223	9.242	8.44	7.155	10.451	6.622	6.337		3.93472	3.80506	3.77512	3.82164	3.58007	3.88465	4.01476	3.52293	3.27722	3.54034	3.3035	3.28413	3.68437
HORVU1Hr1G022350	chr1H	93791782	93792701	2.345	3.155	1.645	2.144	3.043	2.759	2.721	2.639	2.595	2.275	3.875	3.005	2.373	2.457	3.213	2.481	4.258	3.48	4.178	3.962	4.575	5.051	4.315	2.285	2.9	3.417	3.705	3.654	2.949	4.222	3.562	3.356		0.498729	0.87916	0.0520998	0.512589	0.874089	0.708745	0.652723	0.651197	0.666058	0.413455	1.29116	0.907954	0.560745
HORVU1Hr1G023620	chr1H	104414916	104421746	1.492	1.749	2.38	1.339	2.255	2.444	1.27	1.459	2.329	2.004	4.103	2.505	2.294	1.284	3.891	4.469	3.251	4.197	3.461	3.876	5.005	4.684	2.447	1.876	3.215	3.51	2.294	2.696	2.325	1.065	1.97	3.433		-0.166086	-0.181378	0.697436	0.271583	-0.175382	0.471053	-0.174346	0.0153538	0.890617	0.823099	0.623735	0.864562	0.605832
HORVU1Hr1G024020	chr1H	106909298	106909516	19.414	9.312	15.247	11.257	10.823	9.575	16.15	9.885	23.923	29.177	27.039	72.42	46.323	32.659	41.063	42.29	10.549	1.34	6.071	2.325	3.45	9.503	4.994	9.896	11.892	12.867	20.918	1.671	11.323	20.017	8.281	10.966		-0.479245	-1.61022	-0.70974	-0.986217	-1.35372	-1.50757	-0.931074	-1.48345	-0.231373	-0.160781	0.377572	1.26577	0.69199
HORVU1Hr1G025810	chr1H	127600884	127601707	0.315	0.127	5.964	4.389	0.109	0.215	0.189	0	0.173	0.098	0	0.068	0.106	0	0	0	49.776	37.482	45.366	65.267	56.393	30.956	37.136	54.774	65.057	65.981	35.616	50.836	55.836	39.826	34.947	62.768		-2.71628	-3.7257	1.63706	1.11958	-4.01668	-3.27311	-3.46713	-6.00701	-3.58187	-4.06767	-5.04869	-4.5839	-3.83157
HORVU1Hr1G026440	chr1H	132828798	132849241	10.45	11.098	13.815	12.959	11.961	12.891	11.939	10.627	11.265	9.963	8.572	9.365	11.371	12.331	9.165	10.188	23.385	25.277	26.366	26.134	20.772	21.845	22.114	22.797	18.44	19.349	20.88	14.628	14.279	15.729	14.679	18.591		5.67638	5.85723	5.98816	6.25852	5.87596	6.09016	5.52141	5.72582	5.44984	5.58455	5.27233	5.10072	4.92657
HORVU1Hr1G028980	chr1H	160798311	160810913	30.15	26.786	63.158	47.265	29.728	34.467	39.426	34.894	28.135	19.321	17.989	17.294	12.264	13.512	21.368	13.64	36.2	26.863	49.654	30.208	25.308	29.344	26.691	30.944	29.435	31.261	25.573	23.053	13.124	14.742	23.732	16.064		1.80728	1.85846	3.01936	2.81868	2.5121	2.74035	2.50096	2.55796	1.65844	1.24245	2.13122	1.87956	1.5935
HORVU1Hr1G030230	chr1H	173020491	173028757	4.222	4.343	3.527	5.23	0.624	5.196	5.089	5.074	2.692	3.381	1.913	4.348	4.006	3.596	4.621	4.639	30.329	25.727	26.886	30.204	24.858	25.434	19.678	22.064	19.672	25.3	22.492	16.834	21.231	17.773	15.191	18.904		1.2383	1.22628	2.2047	2.51765	-1.07808	1.37075	1.21747	1.4113	0.430114	0.910751	0.74559	1.14259	1.16898
HORVU1Hr1G030240	chr1H	173020492	173035073	0.713	0.255	2.505	1.657	0.168	0.235	0.213	0.2	0.203	0.141	0.112	0.132	0.093	0.148	0.123	0.12	8.741	8.379	7.157	9.487	7.929	7.264	5.668	3.494	6.007	5.997	5.854	5.63	4.928	4.994	2.539	4.271		1.2261	0.785664	2.60403	2.57917	0.166514	0.635644	0.415325	0.437868	0.495013	-0.0291112	-0.204575	-0.0879135	-0.538562
HORVU1Hr1G033280	chr1H	211319301	211368888	4.602	3.783	4.721	5.911	3.374	4.956	5.554	4.714	4.312	4.746	4.89	4.156	4.07	4.609	4.122	4.388	3.101	2.303	4.407	4.4	3.721	4.745	4.093	4.53	3.939	2.583	3.723	2.405	2.669	2.782	3.425	4.072		2.42473	2.28179	2.66727	2.76168	2.17314	2.58439	2.66627	2.44831	2.43159	2.44012	2.91131	2.3561	2.31818
HORVU1Hr1G034000	chr1H	218554192	218555507	2.113	1.205	1.375	2.039	1.53	1.225	1.844	1.832	1.339	1.316	0.974	1.309	0.585	0.495	1.528	1.713	3.409	2.203	3.992	4.775	2.17	2.667	3.237	2.981	2.442	2.877	2.07	1.896	1.575	1.653	2.57	3.039		0.869073	0.0482243	0.329239	0.978524	0.436247	0.0909271	0.645616	0.666771	0.25782	0.168418	-0.0934077	0.261143	-0.880432
HORVU1Hr1G035100	chr1H	229655951	229659723	97.419	88.615	69.875	69.3	102.346	104.003	100.231	89.693	109.727	87.546	91.78	85.054	79.795	81.795	75.434	93.316	0.924	0.639	0.617	0.316	0.45	0.131	6.293	0.644	0.383	0.33	0.988	0.939	0.431	0.344	10.728	0.314		6.79632	6.70161	6.51866	6.40125	6.78028	6.83202	6.79614	6.65365	6.85755	6.68527	6.9095	6.64712	6.61861
HORVU1Hr1G038780	chr1H	270038261	270050007	19.664	21.006	19.359	19.613	14.86	16.227	18.452	15.317	16.411	16.377	12.507	12.676	7.882	20.924	10.83	11.046	26.571	31.745	28.242	33.376	23.199	22.321	29.045	25.507	20.029	23.136	24.697	16.719	18.019	22.045	16.273	21.042		3.31871	3.33679	3.35541	3.44732	2.95678	3.04521	3.28509	3.12484	3.03578	3.07188	2.79051	2.80555	2.39725
HORVU1Hr1G039010	chr1H	272569185	272571939	9.521	8.814	5.714	8.327	9.186	9.473	7.338	9.469	11.276	9.993	10.089	9.427	9.449	11.407	11.655	7.702	15.043	14.04	17.225	16.804	17.837	22.525	18.385	16.292	16.997	16.186	23.184	20.673	22.79	24.135	15.519	25.45		2.37723	2.32596	1.84352	2.35441	2.39271	2.39932	2.06269	2.39813	2.6774	2.35299	2.6995	2.57597	2.44765
HORVU1Hr1G039830	chr1H	280482143	280487930	2.092	2.474	3.322	2.957	3.886	3.215	3.103	3.212	7.656	6.05	5.406	5.617	9.054	9.244	8.207	7.113	2.362	2.046	2.134	2.315	2.461	2.642	2.279	1.156	3.552	3.904	5.436	3.387	3.811	4.301	3.691	4.032		1.63623	2.10756	2.73824	2.41504	2.62258	2.41059	2.32469	2.21699	3.38419	3.25726	3.31325	3.048	4.06929
HORVU1Hr1G039960	chr1H	281901052	281988188	1.623	1.479	2.915	2.632	1.641	1.932	2.663	1.942	1.58	1.122	0.602	1.066	1.085	1.686	1.156	0.93	2.345	1.307	2.389	1.651	1.298	1.743	1.58	2.208	1.49	1.414	1.369	1.441	0.953	1.557	0.81	2.104		2.88939	2.67456	3.38407	3.59764	2.6021	2.76861	3.19453	2.98255	2.60434	2.16129	1.59921	2.0149	2.00752
HORVU1Hr1G039970	chr1H	281950567	281988188	7.058	6.157	6.234	7.201	5.488	6.465	6.483	6.111	5.945	5.333	5.616	4.489	3.405	4.963	3.345	5.092	10.677	8.095	8.706	8.264	7.955	9.301	8.85	7.78	8.371	7.461	8.038	8.07	5.282	5.79	4.692	6.639		3.24964	3.08861	3.36846	3.37068	3.00635	3.21743	3.19055	3.00634	3.08056	2.79054	2.9589	2.81537	2.44214
HORVU1Hr1G040130	chr1H	284279101	284281359	0.924	0.254	9.859	11.561	0.683	0.2	0.089	0	0.153	0.047	0.734	0	0	0.049	0	0	100.242	105.781	109.234	116.007	98.704	92.679	96.611	94.321	72.977	75.672	79.892	73.123	65.095	55.834	53.695	70.493		-0.314186	-2.98874	3.18876	3.45312	-0.743663	-3.27311	-3.46713	-6.00701	-3.58187	-4.06767	-2.22252	-6.16886	-5.41653
HORVU1Hr1G040590	chr1H	286802320	286810204	9.76	7.785	6.461	6.754	10.09	11.27	9.315	10.144	8.521	9.574	7.344	7.485	6.717	7.342	7.227	8.061	0	0	0	0.038	0	0	0.554	0.209	0	0	0	0.053	0	0	1.323	0.126		2.91515	2.64934	2.58048	2.68498	2.70669	3.03796	2.66627	2.80356	2.81388	2.92772	2.30004	2.54881	2.61137
HORVU1Hr1G040660	chr1H	287303840	287316548	21.063	18.501	21.209	18.1	18.661	19.742	21.639	20.91	15.693	16.954	16.583	13.964	12.98	15.207	15.973	16.05	11.466	10.586	13.759	11.482	10.025	10.985	12.464	11.002	10.644	10.269	9.542	10.086	8.459	8.334	10.29	10.744		5.13783	4.96137	5.29612	5.21107	5.0929	5.03198	5.15613	5.22427	4.80797	4.9437	5.06868	4.74399	4.70878
HORVU1Hr1G040800	chr1H	288647171	288650124	3.374	4.071	2.47	3.405	2.203	3.179	3.667	3.464	3.241	3.569	4.683	4.201	2.706	3.171	3.442	3.306	2.386	1.65	1.572	1.126	0.923	1.911	1.484	1.566	1.901	2.608	1.478	1.971	1.469	1.703	1.611	1.761		1.35221	1.74462	0.926259	1.57853	0.765639	1.40947	1.67125	1.31376	1.50201	1.33605	1.67191	1.98595	0.867954
HORVU1Hr1G040930	chr1H	289310315	289313695	23.996	22.126	17.813	23.443	29.301	24.773	28.054	25.873	25.905	26.268	23.175	27.082	26.695	27.443	24.028	26.222	34.555	40.534	40.184	38.922	34.912	38.497	45.714	42.808	44.625	41.43	43.184	41.02	35.561	40.617	36.669	39.397		3.84487	3.68652	3.53157	3.83674	4.01857	3.86645	3.92347	3.84004	4.0046	3.98942	3.96533	4.05635	4.12068
HORVU1Hr1G041040	chr1H	290619642	290621605	2.879	3.333	2.738	2.544	2.844	2.903	3.107	3.154	2.485	2.732	2.319	2.24	1.918	2.518	2.181	3.234	1.314	1.33	1.698	1.32	1.362	1.409	1.602	1.427	1.002	1.788	1.675	1.584	1.15	0.97	1.467	1.464		2.22048	2.43753	2.13302	2.10392	2.2501	2.24026	2.17909	2.37201	2.07781	2.14543	1.98473	1.94488	1.71321
HORVU1Hr1G041580	chr1H	296635468	296637416	5.551	6.026	2.859	4.062	4.515	4.683	6.769	5.503	8.348	7.644	6.827	5.017	4.17	4.051	5.028	6.36	0.932	1.207	1.308	1.285	0.675	1.331	1.517	1.056	1.12	1.057	1.16	0.419	1.035	0.917	1.551	1.294		2.31556	2.43753	1.58688	2.12685	2.11945	2.08444	2.73842	2.49681	2.91319	2.6738	2.82782	2.32699	2.17592
HORVU1Hr1G042120	chr1H	304399662	304400709	2.408	2.476	1.883	1.893	1.94	1.253	1.37	1.795	0.873	1.022	0.554	0.527	0.877	0.376	0.738	1.268	3.594	3.383	3.669	3.77	2.811	1.869	3.566	2.601	1.851	2.264	1.037	1.425	1.006	1.281	0.924	1.71		0.453641	0.470696	0.381407	0.323111	0.070781	-0.550641	-0.362791	-0.0297342	-1.04582	-0.794653	-1.34825	-1.6453	-0.892973
HORVU1Hr1G042300	chr1H	305558666	305565598	5.442	6.913	6.304	5.672	5.968	5.796	7.594	6.762	4.622	4.642	2.64	3.958	3.643	4.952	3.537	3.591	1.331	1.609	1.251	1.733	1.601	1.598	1.813	0.801	1.196	0.811	1.11	1.33	0.709	0.573	0.925	0.873		4.25709	4.503	4.27454	4.19962	4.30346	4.22099	4.36207	4.46879	3.99646	3.86197	3.38845	3.81302	3.54251
HORVU1Hr1G042800	chr1H	310396268	310400500	0.668	0.306	0.2	0.194	1.166	0.497	0.34	0.364	1.406	1.577	1.15	1.351	1.246	1.409	0.907	1.367	0.106	0.089	0.47	0.394	0.317	0.344	0.516	0.277	1.837	2.034	2.078	2.099	2.182	2.046	1.883	2.438		-1.27571	-2.50331	-2.91137	-2.33985	0.070781	-1.34478	-2.32962	-2.30657	0.399983	0.500288	0.171332	0.400994	0.255891
HORVU1Hr1G042850	chr1H	310819913	310822831	12.672	13.14	9.278	9.108	15.288	11.629	13.314	12.417	19.323	15.1	14.084	16.609	12.578	13.016	15.766	13.581	0.644	0.22	0.21	0	0.64	0.16	1.041	0.405	0.399	0.125	1.154	0.057	0.53	0.107	1.761	0.212		3.64982	3.80431	3.07572	3.15412	3.78736	3.55304	3.71929	3.78137	4.29747	3.96965	4.0147	3.95373	3.52382
HORVU1Hr1G044640	chr1H	324449433	324456394	4.402	5.591	4.405	3.826	4.553	5.117	4.934	4.566	3.374	3.606	1.828	2.526	2.513	3.027	2.579	2.874	0.193	0.177	0.238	0.421	0.216	0.359	0.416	0.265	0.217	0.273	0.128	0.265	0.077	0.139	0.312	0.181		4.19325	4.53933	4.0578	4.07059	4.37071	4.4058	4.20901	4.12847	3.89531	3.88097	3.09876	3.58343	3.48088
HORVU1Hr1G044970	chr1H	326531921	326534574	0.018	0	0.194	0.525	0.052	0	0.017	0	0	0.016	0.072	0.011	0	0	0	0	2.369	2.279	2.679	2.804	2.823	2.983	2.917	3.81	3.879	3.573	2.912	4.268	2.59	2.204	3.103	4.316		-3.93868	-5.31066	-0.985375	0.420959	-2.79429	-5.59504	-4.20409	-6.00701	-5.9038	-4.06767	-2.24134	-4.5839	-5.41653
HORVU1Hr1G045030	chr1H	327027622	327041146	4.075	4.39	4.523	4.22	4.969	4.439	4.075	4.236	5.637	4.812	7.027	3.486	3.268	3.122	3.387	3.495	6.707	7.21	6.486	6.801	6.909	5.707	6.483	5.822	6.578	8.482	7.426	4.593	7.056	6.671	6.435	6.329		1.24341	1.37021	1.50283	1.53432	1.5553	1.48059	1.28566	1.32307	1.85478	1.52834	1.89382	1.33763	1.26826
HORVU1Hr1G045070	chr1H	327281387	327286602	19.049	17.59	17.754	18.609	23.059	23.357	21.658	20.447	20.597	22.398	26.498	20.023	19.553	21.109	20.448	22.902	31.916	27.78	34.614	31.731	31.68	30.946	27.631	33.281	33.241	30.687	27.866	27.842	30.743	28.118	28.239	34.524		3.77328	3.53796	3.58368	3.78254	3.9625	4.03614	3.99721	3.91036	3.96193	4.07358	4.22043	4.05634	4.10898
HORVU1Hr1G045230	chr1H	328727502	328732581	7.418	5.161	3.175	3.822	6.992	5.698	5.987	5.865	9.865	6.284	11.542	8.235	10.761	14.034	7.976	6.146	2.603	3.661	3.218	2.022	2.278	2.637	3.548	3.291	1.954	2.453	3.374	2.724	3.951	6.44	3.324	2.261		2.52621	2.39443	2.07958	1.92037	2.64776	2.32978	2.42365	2.36367	3.01618	2.66478	3.02277	2.87826	3.39491
HORVU1Hr1G045360	chr1H	329698581	329700943	110.547	123.902	58.307	64.287	102.176	134.608	113.45	115.612	93.178	113.335	108.065	119.096	114.214	126.948	106.659	104.311	11.881	12.272	12.12	15.06	12.934	10.309	18.006	10.654	11.064	14.164	14.349	13.231	12.341	9.793	19.443	15.373		6.00725	6.11612	5.58128	5.52571	5.92338	6.17413	5.9548	6.06277	5.81172	6.06802	6.37284	6.21078	6.20505
HORVU1Hr1G045480	chr1H	330477175	330478762	14.154	15.609	10.108	10.042	12.923	14.476	12.789	15.36	21.105	20.526	16.608	23.49	19.945	18.818	19.031	19.548	4.823	3.011	5.049	5.962	3.679	5.127	4.132	3.683	8.469	8.271	8.811	8.233	8.732	7.507	9.234	7.745		2.82213	2.94336	2.58512	2.53485	2.68106	2.76023	2.59186	2.94983	3.36083	3.31628	3.22027	3.56987	3.36366
HORVU1Hr1G045490	chr1H	330477260	330478640	31.954	28.778	28.602	29.744	31.168	30.784	41.626	33.296	31.116	30.376	41.263	32.655	31.48	32.797	33.94	34.389	18.157	13.642	13.966	14.705	15.364	13.751	14.079	18.947	10.948	14.54	17.316	19.197	12.198	15.54	16.018	14.994		3.25334	3.01448	3.11664	3.29098	3.18816	3.12099	3.56551	3.23875	3.3079	3.18315	3.77	3.36956	3.27819
HORVU1Hr1G045610	chr1H	331414243	331418038	36.222	19.837	27.693	25.492	42.783	32.536	32.364	30.771	36.815	33.241	32.782	33.801	40.287	38.2	33.427	32.82	47.169	51.575	50.585	44.745	43.984	40.875	42.518	47.733	45.146	48.864	52.205	35.849	45.906	52.08	48.763	47.918		3.5015	2.97011	3.53157	3.2683	3.62477	3.40214	3.44696	3.29905	3.78445	3.66252	4.1436	3.64972	3.89408
HORVU1Hr1G045640	chr1H	331866389	331874427	30.278	35.486	30.285	31.983	31.624	34.769	34.225	28.239	20.813	25.532	22.292	23.746	25.97	30.759	20.763	23.058	12.49	12.474	12.979	13.546	11.94	11.078	12.878	11.269	10.036	11.843	13.958	11.297	9.812	11.555	11.988	12.261		4.79941	4.9874	4.86867	4.99901	4.86901	4.98145	4.97	4.66982	4.32141	4.58218	4.48074	4.59352	4.69851
HORVU1Hr1G045760	chr1H	333134632	333137180	33.154	33.112	38.346	46.978	37.457	36.768	34.878	36.07	44.062	36.556	29.672	37.091	37.685	39.555	42.633	37.848	90.965	85.441	86.297	97.009	76.326	76.376	80.003	65.578	90.493	104.392	109.496	97.317	92.956	100.656	93.793	117.376		4.74579	4.72818	5.02296	5.40911	4.95595	4.8923	4.86153	4.85255	5.27389	4.95384	4.85376	5.05735	5.07687
HORVU1Hr1G046120	chr1H	337166314	337171226	16.014	10.837	8.04	12.729	18.814	14.846	11.759	15.967	14.48	11.238	10.633	13.198	7.48	9.366	11.241	13.67	14.763	15.765	14.563	14.431	14.773	12.739	13.549	15.312	13.746	14.399	13.408	11.983	8.526	10.633	11.003	9.398		3.08239	2.93975	3.24277	3.23233	3.24746	3.1719	2.84639	3.11342	2.91403	2.96894	2.63079	2.83845	2.66326
HORVU1Hr1G046130	chr1H	337242588	337244017	1.291	1.32	0.957	1.594	1.216	1.394	1.25	0.831	1.104	0.899	1.783	0.839	1.148	1.025	0.78	1.183	2.008	2.521	2.593	2.337	3.48	3.667	3.104	2.797	3.389	1.861	2.277	2.531	2.515	2.536	2.001	2.802		0.0910707	0.115601	-0.279106	0.394207	0.0352853	0.186324	-0.00769571	-0.721612	-0.0546424	-0.425987	0.505898	-0.440943	-0.0308621
HORVU1Hr1G046160	chr1H	337866336	337878028	0.113	0.161	0.5	0.688	0.126	0.14	0.099	0.142	0.054	0.085	0.022	0.054	0.093	0.079	0.092	0.079	2.83	2.895	3.424	3.633	2.945	2.503	3.043	2.842	2.549	2.783	2.139	1.94	1.748	1.312	2.023	3.181		0.054675	0.479993	2.03364	2.62875	0.241571	0.279594	-0.178373	0.297895	-0.909499	-0.335967	-2.20328	-1.01361	-0.267649
HORVU1Hr1G046170	chr1H	337866523	337886558	0.532	0.078	4.33	7.089	0.309	0.101	0.201	0.047	0.122	0.032	0.092	0.02	0.068	0.102	0	0.037	45.071	50.048	44.969	43.019	48.13	45.676	48.822	47.156	49.791	46.272	51.085	45.933	51.92	53.809	44.382	47.802		-0.479245	-2.98874	2.51489	3.31359	-1.20933	-2.78768	-1.88216	-3.68509	-2.44437	-4.06767	-2.72676	-4.5839	-3.09461
HORVU1Hr1G046260	chr1H	338829695	338832841	0.145	0	1.939	3.17	0.149	0	0	0	0.044	0.039	0	0	0	0	0	0.089	26.173	25.639	26.411	26.223	23.409	27.144	25.071	25.114	26.555	24.751	24.748	24.782	19.703	21.607	17.286	26.64		-2.71628	-5.31066	1.41429	2.20096	-2.72743	-5.59504	-5.78906	-6.00701	-4.31884	-4.06767	-5.04869	-6.16886	-5.41653
HORVU1Hr1G046550	chr1H	341651986	341657569	10.609	4.763	6.282	6.335	6.3	6.471	6.51	5.389	4.765	4.515	5.47	2.956	1.905	4.454	2.331	4.277	11.013	10.563	8.44	10.216	5.598	7.22	9.839	9.804	9.232	6.327	5.861	4.064	6.192	6.105	4.801	4.877		0.780142	-0.181381	0.381404	0.598745	0.179715	0.287609	0.360692	0.0590751	-0.0211549	-0.160781	0.236708	-0.67701	-1.16861
HORVU1Hr1G046630	chr1H	341763204	341772442	2.237	2.363	2.027	3.551	2.929	2.774	1.799	3.154	2.971	3.546	3.957	3.225	4.157	3.23	2.91	3.606	6.151	5.304	6.611	6.008	7.088	7.375	7.367	6.537	7.578	8.328	7.908	8.642	8.644	8.41	7.598	6.725		2.22455	2.2826	2.43203	2.50977	2.60361	2.38831	2.15993	2.42395	2.48554	2.45166	2.55864	2.81704	2.77836
HORVU1Hr1G046690	chr1H	342687153	342695208	6.881	9.338	8.151	5.328	7.115	6.246	9.46	7.713	9.142	8.492	12.452	8.703	11.041	13.79	10.11	11.076	5.969	5.941	6.063	3.875	3.893	5.438	6.989	6.39	6.116	6.273	5.899	6.766	7.827	6.426	7.118	5.859		3.41594	4.02249	4.35354	3.10125	2.98707	3.09496	3.72467	3.38316	3.24341	3.92668	4.97229	3.67506	4.53037
HORVU1Hr1G046940	chr1H	345350529	345356300	1.504	1.53	2.626	1.901	2.892	3.139	2.172	1.485	6.313	7.538	9.567	6.484	12.02	11.937	7.964	8.276	0.957	0.524	1.067	1.216	1.178	1.554	0.807	0.745	5.642	5.378	4.67	5.151	4.991	4.807	5.112	4.275		2.27726	2.28179	3.30973	2.51813	2.86188	3.1498	2.46361	2.04283	3.91159	4.57979	5.1741	4.26055	5.34085
HORVU1Hr1G047100	chr1H	347380765	347387797	72.618	57.642	48.907	50.789	68.825	65.13	48.398	59.666	60.409	51.445	58.221	50.29	37.167	37.906	28.946	59.929	44.804	42.353	36.979	38.876	39.481	38.291	42.723	32.051	38.55	34.168	19.002	18.733	23.035	22.625	24.587	20.937		6.12427	5.94613	6.00809	5.78197	5.86137	5.93391	5.50958	5.77147	5.76287	5.88118	5.74654	5.65411	5.29341
HORVU1Hr1G047280	chr1H	349155528	349157033	64.194	66.068	44.383	41.138	78.82	76.505	67.646	63.791	56.333	50.162	49.963	51.457	47.275	56.617	43.725	53.021	0.264	0	0	0.115	0.448	0.132	3.779	0.166	0.111	0	0.065	0	0	0.164	3.714	0		4.69674	4.5796	4.12205	4.21644	4.92094	4.84894	4.8006	4.66629	4.6402	4.39857	4.59336	4.53245	4.42109
HORVU1Hr1G047410	chr1H	350493663	350497890	4.893	5.422	6.116	6.083	4.26	4.957	5.305	4.484	3.53	3.807	4.008	4.063	4.036	4.235	4.17	3.315	9.663	9.909	9.033	7.747	7.479	8.779	8.976	8.882	6.225	6.52	7.325	6.462	4.766	5.691	5.561	6.572		3.23459	3.31504	3.71798	3.76867	3.00936	3.2091	3.34794	3.14527	2.75084	2.89811	2.92285	3.04299	2.96284
HORVU1Hr1G047620	chr1H	351866296	351869217	2.802	2.913	2.461	2.267	3.503	2.987	3.061	2.585	4.333	4.384	2.618	5.974	4.408	3.515	4.144	3.861	4.276	5.868	4.227	3.426	4.755	5.361	5.622	5.404	8.619	7.444	7.553	7.936	7.206	8.132	6.704	6.177		0.584885	0.620073	0.548057	0.467501	0.937515	0.671751	0.621777	0.500781	1.2576	1.19286	0.625039	1.69975	1.29978
HORVU1Hr1G047640	chr1H	352060712	352077732	21.844	26.101	25.328	21.684	23.681	24.018	22.893	25.734	19.851	19.406	11.155	15.047	16.604	22.254	18.926	18.134	37.544	40.854	34.806	36.56	33.34	29.936	34.549	30.842	22.9	24.439	24.492	24.055	20.86	20.732	19.64	26.993		5.69448	5.90302	5.84509	5.84021	5.775	5.77817	5.60402	5.75309	5.18915	5.21413	4.84565	5.12807	5.05996
HORVU1Hr1G047660	chr1H	352150206	352151167	2.698	2.962	3.151	3.79	2.975	1.114	2.4	2.178	1.58	1.427	1.234	1.597	1.586	1.978	1.149	1.81	5.12	6.927	7.367	5.1	4.507	4.149	5.385	4.658	3.492	2.766	3.921	3.173	2.613	4.106	3.164	3.458		0.362526	0.419802	0.7544	1.0641	0.474012	-0.945719	0.282029	0.0222753	-0.402442	-0.599688	-0.654343	-0.32432	-0.364823
HORVU1Hr1G047800	chr1H	353622104	353625387	32.769	30.702	25.884	20.297	34.318	30.72	30.541	36.05	33.969	36.163	30.785	29.402	27.861	29.248	26.485	30.501	0.438	0.192	0	0	0.168	0.107	1.59	0	0.09	0.077	0	0.145	0.089	0	3.65	0		4.38175	4.20306	4.05441	3.87608	4.41656	4.29218	4.28107	4.43904	4.40112	4.4676	4.46108	4.28623	4.17405
HORVU1Hr1G048490	chr1H	359517400	359523125	6.444	4.573	4.777	6.866	3.396	3.45	2.959	9.359	2.025	2.119	0.987	1.787	1.047	1.401	2.234	1.293	14.783	13.805	8.642	12.799	6.011	7.707	8.766	9.548	3.396	3.784	7.638	5.291	5.027	5.84	3.932	5.852		1.9059	2.13861	2.82404	2.75016	2.03509	1.79694	1.77806	2.01907	1.13873	1.57691	1.18596	0.950047	0.907078
HORVU1Hr1G048670	chr1H	361184382	361191609	46.619	54.793	35.482	31.417	50.924	51.801	42.065	44.037	41.321	36.692	34.147	31.244	36.854	39.836	27.929	34.592	0.281	0.166	0.04	0.05	0.078	0.08	2.518	0.034	0.039	0.02	0	0.041	0.047	0	3.166	0.058		6.42363	6.5996	6.09257	6.02501	6.56043	6.56452	6.31325	6.34861	6.23383	6.11049	6.00184	5.92583	6.14714
HORVU1Hr1G048890	chr1H	363122145	363124111	6.212	7.805	3.417	5.193	9.074	7.851	5.286	6.223	6.286	6.309	5.994	4.484	6.716	5.971	4.117	4.766	0	0	0	0	0.083	0	0.407	0	0	0	0	0	0	0	0.754	0.087		1.66513	1.99087	0.7471	1.54991	2.26186	1.99612	1.52869	1.68512	1.88564	1.73107	1.82167	1.4299	1.92551
HORVU1Hr1G050410	chr1H	373413029	373414763	12.933	11.301	6.978	9.168	11.105	17.518	14.28	10.685	12.73	12.778	10.192	12.728	11.628	12.43	9.898	12.338	3.113	1.801	3.665	3.11	1.66	3.611	3.02	1.663	3.674	4.016	2.58	3.59	3.145	3.653	3.045	3.26		2.08277	1.78509	1.15524	1.70563	1.84302	2.46959	2.20324	1.78904	2.20026	2.11687	1.91464	2.24867	2.07297
HORVU1Hr1G050420	chr1H	373415319	373417716	18.97	17.722	8.296	11.069	18.804	19.665	24.018	19.272	19.688	17.949	10.302	14.631	10.704	9.866	13.961	19.693	0.621	0.271	1.723	0.691	0.236	0.29	1.906	0	0.238	0.673	0.623	0	0	0.826	2.395	0.497		1.46505	1.37584	0.439124	0.933164	1.26872	1.37075	1.8034	1.49283	1.62758	1.40265	1.21809	1.29874	0.887245
HORVU1Hr1G050430	chr1H	373419750	373420436	5.865	4.182	5.58	4.934	7.925	4.667	7.046	6.36	7.768	5.964	7.653	5.703	6.148	6.308	6.648	6.467	1.01	1.644	1.734	2.977	1.382	1.79	1.905	3.125	2.128	1.782	1.657	1.049	1.439	1.199	2.015	2.671		1.02747	0.428471	1.14174	1.01744	1.37081	0.609481	1.26062	1.11415	1.43849	1.02463	1.65343	1.02405	1.18338
HORVU1Hr1G054390	chr1H	401885290	401889281	3.376	2.746	3.283	2.206	2.219	1.868	2.923	3.554	2.336	2.04	1.545	1.798	1.759	1.948	2.707	1.79	2.597	2.779	3.047	2.415	1.602	1.972	2.219	3.25	1.753	2.274	1.763	1.475	1.382	1.143	1.359	2.03		2.45935	2.83399	2.92152	2.27812	1.61752	1.90481	2.67447	2.31941	1.42712	2.21155	2.38594	1.73201	2.30456
HORVU1Hr1G058260	chr1H	425508778	425512176	2.573	3.746	1.42	1.463	3.209	4.23	2.502	2.743	5.935	5.023	4.187	3.514	4.122	3.297	3.751	3.49	4.622	6.11	5.497	4.405	9.175	10.109	8.792	10.279	9.741	10.466	8.674	11.23	10.718	11.135	13.308	9.311		2.85574	3.3863	1.94661	2.09755	3.20893	3.56736	2.73842	2.97313	4.14741	3.84122	3.62726	3.40289	3.6086
HORVU1Hr1G058380	chr1H	426592455	426594681	0	0	0.486	0.492	0	0	0	0	0	0	0	0	0	0	0	0	2.52	2.232	5.54	2.621	1.742	2.371	5.266	4.861	3.309	5.132	3.912	3.541	2.898	1.306	3.46	5.998		-5.52364	-5.31066	-2.06338	-2.05035	-5.60164	-5.59504	-5.78906	-6.00701	-5.9038	-5.65263	-5.04869	-6.16886	-5.41653
HORVU1Hr1G061780	chr1H	446770574	446778808	14.525	11.268	5.964	6.535	6.6	8.809	6.764	7.109	8.157	7.737	4.425	6.966	7.259	5.362	6.643	10.224	7.415	6.97	5.309	4.884	5.114	4.758	4.905	4.965	7.621	7.177	4.011	4.941	4.986	3.484	4.261	3.284		4.39969	4.00449	3.33275	3.24844	3.23441	3.65052	3.25807	3.37885	3.53291	3.56411	2.99023	3.42919	3.52304
HORVU1Hr1G066090	chr1H	470387219	470389957	0.617	0.54	0.127	0.685	1.875	1.359	0.28	0.983	4.048	3.311	1.132	1.785	1.32	1.428	2.363	2.75	0.252	0.317	0.46	0.153	0.723	0.788	0.689	0.168	0.453	0.482	2.696	0.036	0.582	1.261	2.085	1.542		-1.13676	-0.499491	-2.74493	-0.487043	0.151259	-0.10308	-1.63504	-0.351354	1.51141	1.41645	-0.404836	0.746014	0.271103
HORVU1Hr1G070290	chr1H	488892187	488893622	6.605	6.607	2.598	3.385	4.886	4.886	6.391	6.402	8.37	8.574	3.218	7.729	8.393	5.934	8.595	7.683	5.424	4.68	4.72	6.073	6.894	5.162	6.172	6.256	6.317	4.231	5.515	4.539	5.831	5.27	4.846	4.958		2.24698	2.44426	1.23901	1.46025	1.64346	1.74465	2.17835	2.18941	2.44169	2.8189	1.74922	2.55572	2.91054
HORVU1Hr1G070810	chr1H	491676727	491681104	2.551	3.701	3.114	3.386	4.428	4.405	3.838	3.421	5.727	6.143	7.256	6.058	8.62	7.221	5.743	6.349	2.21	1.221	2.325	2.859	2.71	2.93	2.504	1.85	6.462	6.06	5.725	6.419	7.233	6.393	6.421	7.727		1.50978	2.05566	2.26654	2.05246	2.00569	2.20586	2.11181	1.83219	2.51827	2.92101	3.64827	2.81128	3.52305
HORVU1Hr1G071070	chr1H	492143941	492169831	5.045	4.949	2.738	3.646	7.227	7.754	4.786	5.935	5.913	4.896	3.275	5.924	3.856	4.666	5.039	6.362	1.448	1.216	1.133	1.183	1.356	1.038	0.558	1.335	0.749	1.151	1.056	0.626	0.393	0.89	1.024	0.638		1.89931	1.98396	1.71257	1.69773	2.2199	2.34421	1.73999	2.10549	2.15726	2.01078	2.18971	2.33531	1.9326
HORVU1Hr1G078350	chr1H	520005830	520012019	99.252	71.32	61.2	71.617	121.702	110.164	73.832	79.882	209.162	183.188	147.892	202.572	207.277	149.573	221.593	245.201	56.485	56.956	51.437	52.018	56.191	56.861	51.65	46.601	172.564	151.191	145.092	113.835	125.537	137.105	160.045	139.249		7.38757	6.94052	6.77758	6.98283	7.59787	7.50448	6.93823	7.03208	8.42901	8.4132	8.29018	8.6105	8.73075
HORVU1Hr1G080520	chr1H	525567058	525571275	1.366	1.918	1.637	1.973	3.414	3.888	1.618	1.598	1.442	1.661	2.83	0.959	1.701	1.585	1.92	0.909	1.728	2.249	1.533	3.432	1.598	1.438	1.677	2.185	2.358	3.283	1.41	2.732	3.2	2.891	2.649	2.36		0.257721	0.571979	0.439123	0.372864	1.38704	1.37075	0.36069	0.101511	0.0269394	-0.0379241	0.566018	0.0979262	0.466108
HORVU1Hr1G081290	chr1H	527422711	527423355	1.182	1.102	2.198	2.261	3.066	2.533	1.48	2.721	0.75	1.188	1.438	1.718	1.391	1.717	2.432	0.712	4.361	2.362	1.455	5.411	2.516	4.762	3.078	2.978	3.015	1.978	2.878	2.636	4.963	6.267	3.892	5.185		-1.61675	-1.61022	-0.840985	-0.754891	-0.244092	-0.550641	-1.39674	-0.452425	-2.20336	-1.56517	-1.34825	-1.03958	-1.32907
HORVU1Hr1G085050	chr1H	534801259	534804120	2.689	2.532	1.631	1.46	1.249	1.289	1.024	1.099	3.3	5.256	4.376	3.863	6.264	5.034	5.104	6.508	2.838	1.389	1.415	1.313	1.165	0.578	1.366	0.763	3.858	4.216	3.421	2.779	2.614	2.953	2.864	2.937		1.14065	1.34755	1.07048	0.521256	0.231244	0.513486	0.0438341	-0.0762758	1.41583	2.18801	2.40715	1.84795	2.71231
HORVU1Hr1G086560	chr1H	537664349	537665505	1.955	2.937	3.568	3.287	4.345	2.482	2.655	2.841	1.234	1.292	1.865	1.726	1.048	0.592	1.323	1.911	2.664	2.15	2.184	3.929	1.162	2.77	2.878	1.125	2.414	2.01	2.11	2.247	2.435	2.83	2.141	2.813		0.0309497	0.620073	0.832787	0.865261	1.26872	0.382244	0.477731	0.562842	-0.546246	-0.60824	-0.190712	-0.0603371	-0.892973
HORVU1Hr1G094820	chr1H	556438516	556441360	39.078	46.861	35.744	26.022	29.573	68.799	61.19	51.46	18.373	32.33	32.288	30.184	39.109	39.459	37.712	29.032	19.513	6.602	7.921	14.026	10.805	6.259	9.428	15.042	8.275	5.393	7.018	5.225	9.507	5.682	6.195	4.826		3.19404	3.36176	3.26255	2.82114	2.68837	3.91474	3.79966	3.53408	2.10183	2.90195	3.22277	2.88642	3.30456
HORVU1Hr1G094860	chr1H	556517496	556520244	39.078	46.861	35.744	26.022	29.573	68.799	61.19	51.46	18.373	32.33	32.288	30.184	39.109	39.459	37.712	29.032	19.513	6.602	7.921	14.026	10.805	6.259	9.428	15.042	8.275	5.393	7.018	5.225	9.507	5.682	6.195	4.826		3.19404	3.36176	3.26255	2.82114	2.68837	3.91474	3.79966	3.53408	2.10183	2.90195	3.22277	2.88642	3.30456
HORVU2Hr1G004250	chr2H	9648073	9649109	4.761	3.863	6.651	4.077	4.545	3.675	3.151	4.474	0.932	0.662	1.266	1.227	0.618	1.227	1.602	0.906	5.957	5.28	5.027	7.342	5.313	5.395	6.491	4.268	2.415	2.02	1.56	2.907	4.301	3.843	3.12	1.924		1.04622	0.620073	1.24243	0.899612	0.937515	0.471054	0.514725	0.813165	-1.14891	-1.74574	-1.1418	-0.81131	-1.9571
HORVU2Hr1G004810	chr2H	10910117	10911736	1.634	1.561	2.592	2.888	1.893	2.044	2.489	2.764	1.387	1.79	3.203	1.012	0.756	1.035	0.762	0.661	2.055	2.204	2.029	2.372	2.003	2.29	2.344	1.261	1.628	1.866	1.531	2.525	1.962	2.066	2.836	2.503		0.498729	0.417256	1.10655	1.38504	0.773395	0.814355	1.08131	1.25037	0.362989	0.614153	1.42704	-0.0603371	-0.558554
HORVU2Hr1G007840	chr2H	16406629	16411125	29.217	27.413	20.071	17.985	30.611	28.317	22.953	24.64	46.435	41.969	40.521	47.461	53.633	50.142	57.903	54	21.43	21.963	19.531	21.123	23.346	21.981	21.831	21.864	36.012	35.343	32.961	28.73	34.455	32.499	42.271	34.281		5.45864	5.3359	5.04631	4.87501	5.52442	5.38153	5.09588	5.20548	6.17869	6.03343	6.23266	6.28415	6.47639
HORVU2Hr1G009690	chr2H	18462077	18463340	1.645	2.034	0.689	1.592	1.064	1.619	1.68	2.493	0.278	1.022	0	0.754	0.483	0.425	0.839	0.883	2.093	2.111	2.386	2.757	2.042	0.815	3.613	1.613	1.316	0.791	1.124	0.837	2.221	2.366	2.012	2.195		-0.0973744	0.115601	-1.53286	-0.0835139	-0.743663	-0.309633	-0.061135	0.332836	-2.44437	-0.794653	-5.04869	-1.12447	-1.9571
HORVU2Hr1G010410	chr2H	19681999	19683144	2.08	1.463	1.948	2.41	0.956	1.233	2.555	0.731	0.448	0.662	0.137	0.844	0.104	0.289	0.527	0.873	1.636	1.076	1.829	1.988	1.202	2.081	0.997	2.06	1.054	0.887	1.327	1.768	2.131	2.143	1.449	1.495		0.0910707	-0.555777	-0.188908	0.420959	-1.07808	-0.840148	0.550795	-1.48345	-1.99691	-1.56517	-3.46373	-1.12447	-3.83157
HORVU2Hr1G011520	chr2H	23100671	23101995	1.861	2.421	2.056	1.809	2.188	2.284	0.946	1.899	0.677	0.342	0.238	0.433	0.573	0.675	0.389	0.556	2.054	1.822	2.093	2.989	2.045	2.502	2.16	1.12	1.221	0.913	0.544	1.787	1.305	1.956	1.938	1.512		0.204281	0.522226	0.258551	0.271581	0.50688	0.471054	-0.659772	0.221805	-1.14891	-2.1932	-2.72676	-1.77654	-1.50964
HORVU2Hr1G011720	chr2H	23715823	23719946	1.174	1.539	1.13	1.305	3.512	2.9	1.483	1.898	1.286	0.643	0.178	1.007	1.14	0.921	0.881	0.818	1.483	0.78	2.819	2.667	2.688	3.579	2.075	2.351	1.474	1.499	1.362	1.883	2.41	3.106	3.722	3.229		-1.00008	-0.666808	-1.14584	-0.754891	0.627174	0.186324	-0.579602	-0.334589	-0.694345	-1.74574	-3.46373	-1.12447	-1.16861
HORVU2Hr1G012360	chr2H	26047411	26049057	6.18	4.722	3.45	3.095	3.986	4.527	3.886	2.802	9.66	10.466	8.61	10.165	9.565	7.941	7.14	11.529	3.424	2.797	2.504	2.913	3.146	2.817	2.357	3.061	11.232	9.191	6.128	6.057	6.407	5.935	6.945	5.014		2.62102	2.38282	2.18455	1.74761	1.74708	2.12606	1.84757	1.42761	3.09902	3.49965	3.56969	3.37224	3.47525
HORVU2Hr1G013890	chr2H	30010739	30012274	1.308	1.446	1.339	1.709	1.578	1.23	1.338	1.972	0.972	0.957	1.018	0.865	0.671	0.565	0.541	0.612	2.028	2.114	2.051	2.373	1.641	2.148	1.917	1.667	1.498	1.369	0.865	1.108	2.527	2.074	1.636	2.137		0.204281	0.304046	0.192962	0.680046	0.50688	0.0773898	0.233312	0.76117	-0.175878	-0.295082	-0.293805	-0.335971	-0.772678
HORVU2Hr1G014240	chr2H	31204518	31213681	6.995	6.309	3.714	3.386	6.733	8.673	4.507	5.131	15.877	13.803	12.663	16.434	17.259	17.965	17.553	19.049	5.717	4.278	3.674	4.115	5.327	3.239	3.416	3.451	11.713	11.439	12.774	7.326	8.958	11.242	11.428	10.936		2.73846	2.20504	1.84351	1.99007	2.87003	3.06674	2.31423	2.24565	4.02241	3.77991	3.54002	4.0991	4.31648
HORVU2Hr1G018250	chr2H	46347324	46349248	59.417	77.06	43.903	40.387	30.232	82.989	77.688	49.191	52.127	83.741	82.93	74.348	79.502	78.198	84.025	88.458	0.132	0	0	0	0.241	0.342	2.118	0	0	0	0.25	0.204	0	0	5.584	0		3.6488	3.6863	3.50971	3.3416	2.93907	3.91119	3.90966	3.3345	3.55441	3.91298	4.38346	3.86784	3.94705
HORVU2Hr1G019090	chr2H	49662635	49665552	9.132	10.028	5.31	5.581	5.154	3.631	3.51	4.498	20.661	17.843	19.791	30.136	16.975	21.318	18.645	11.099	5.037	5.055	2.511	4.719	1.676	1.662	2.252	2.324	11.656	8.557	16.077	13.817	6.581	5.994	11.732	12.209		3.32498	3.39324	2.52825	2.71422	2.49111	1.95186	1.94565	2.29219	4.58505	4.30592	4.54563	5.16932	4.30627
HORVU2Hr1G019500	chr2H	50740757	50741863	11.536	11.328	4.404	6.033	9.125	9.262	7.585	10.562	7.355	12.527	8.16	9.296	12.121	12.412	9.815	13.81	9.597	8.301	8.544	5.149	6.595	5.358	6.105	6.956	10.056	8.585	5.543	3.185	5.176	5.65	6.905	7.5		1.32185	0.571979	0.192964	0.467501	0.588179	0.633783	0.7808	1.0698	0.666057	1.24219	1.49047	0.929171	1.35165
HORVU2Hr1G020790	chr2H	58178538	58185562	12.402	11.377	10.667	12.455	19.631	16.895	15.069	16.691	11.755	13.861	12.673	11.059	14.201	16.628	12.629	12.196	20.146	16.608	20.933	19.337	22.058	26.328	23.379	24.132	16.143	18.788	18.975	14.451	26.006	25.747	20.065	17.607		2.413	2.26676	2.5546	2.6751	2.95678	2.77565	2.78459	2.77762	2.3202	2.61883	2.72609	2.33496	2.78804
HORVU2Hr1G020850	chr2H	58516211	58518847	10.215	7.464	5.52	6.064	11.03	9.686	8.059	10.307	14.067	11.863	11.203	13.67	14.686	17.958	10.572	12.086	13.795	12.153	13.654	13.442	12.753	13.925	13.619	12.49	15.955	16.801	18.296	13.014	17.338	15.342	13.067	17.489		2.1417	1.9085	1.96637	1.83895	2.32317	2.13967	2.13576	2.16791	2.63924	2.59054	2.68602	2.73502	2.98007
HORVU2Hr1G020870	chr2H	58527926	58530497	5.58	6.833	4.228	5.333	10.702	8.682	8.411	7.891	6.538	6.513	6.217	7.629	9.56	10.446	6.55	7.538	10.591	9.058	8.933	8.986	14.377	14.943	10.582	10.539	8.954	10.633	8.765	11.292	11.034	11.278	9.993	9.245		1.39522	1.58415	1.33655	1.58826	2.2249	1.90481	2.05015	1.81953	1.6119	1.66025	1.82167	1.92389	2.31818
HORVU2Hr1G020880	chr2H	58529355	58530037	2.804	3.468	1.947	2.383	5.942	4.247	4.802	3.42	2.951	2.066	1.923	1.36	3.661	3.579	3.933	2.426	7.022	4.527	5.1	4.826	7.23	5.393	5.694	5.921	5.361	4.188	4.595	5.253	3.783	4.235	5.037	4.642		-0.394356	-0.025262	-0.840985	-0.465385	0.702136	0.186324	0.360692	-0.124371	-0.231373	-0.794653	-0.800765	-1.31088	0.0753184
HORVU2Hr1G020910	chr2H	58541618	58542849	2.452	2.64	2	2.323	3.322	3.48	3.401	2.914	2.578	2.088	1.147	1.491	2.011	2.814	1.971	2.169	2.99	3.705	3.222	3.283	4.387	5.352	3.619	3.728	2.787	3.099	2.659	2.93	2.695	3.329	2.805	2.962		1.07627	1.16507	0.832787	1.11958	1.49639	1.56484	1.48707	1.34171	1.17302	0.855161	0.160761	0.431051	0.887246
HORVU2Hr1G024920	chr2H	76509689	76512615	7.283	6.831	4.675	4.883	4.333	3.541	3.891	5.287	3.114	2.478	1.67	1.978	2.031	1.891	2.002	2.492	3.638	4.255	3.669	2.183	3.35	2.704	3.234	3.644	2.024	1.213	1.256	1.892	1.841	1.697	1.85	1.432		3.85357	3.75811	3.27053	3.3698	3.11603	2.83542	2.91485	3.45855	2.7292	2.33036	1.89382	2.09323	2.16089
HORVU2Hr1G028430	chr2H	96413282	96415679	0.385	1.666	0.871	0.504	1.483	2.388	0.644	0.64	3.849	7.55	1.615	3.545	4.037	5.368	3.125	3.944	0.15	0.913	0.637	1.151	0.837	1.03	0.298	0.042	1.922	4.089	3.047	1.929	2.834	2.295	1.579	1.931		-1.61675	-0.101211	-0.375321	-0.986217	-0.647448	0.912761	-1.1452	-1.6147	1.47991	2.76099	1.18013	1.65769	2.20552
HORVU2Hr1G034730	chr2H	143608731	143609324	1.915	3.644	2.427	2.453	5.102	3.525	3.288	2.316	1.475	1.288	0.724	1.7	1.221	1.153	1.764	2.392	1.824	2.799	3.581	4.424	3.727	5.02	3.958	2.365	2.162	1.868	2.146	2.116	4.022	5.871	4.115	3.113		-1.00008	-0.181381	-0.70974	-0.651798	0.280999	-0.237484	-0.297202	-0.797561	-1.38024	-1.56517	-2.24134	-1.12447	-1.50964
HORVU2Hr1G036680	chr2H	163983462	163984871	3.051	6.343	10.541	6.863	8.346	12.045	8.826	3.464	6.069	9.521	19.801	7.263	10.747	12.183	6.459	10.879	2.423	1.565	3.22	6.52	2.613	3.111	2.508	1.107	5.717	5.686	5.558	5.988	7.164	4.687	3.963	5.476		0.309249	0.87916	2.37403	1.52365	1.16654	1.80584	1.69476	0.435928	1.03872	1.93982	3.33068	1.59269	2.29082
HORVU2Hr1G037300	chr2H	170054938	170056016	1.115	1.458	0.911	1.236	2.74	2.491	1.124	1.181	1.069	1.05	0.443	0.919	1.249	0.834	0.954	0.993	2.01	1.686	1.076	2.094	1.326	1.851	2.157	0.607	1.332	1.925	1.574	1.563	2.945	3.21	2.423	2.444		-0.768752	-0.452683	-0.985375	-0.465385	0.50688	0.335702	-0.744661	-0.721612	-0.774515	-0.897746	-1.87877	-0.959408	-0.558554
HORVU2Hr1G040800	chr2H	198136590	198139054	1.736	3.48	2.694	1.213	0.968	1.694	1.932	1.889	1.387	2.066	1.966	2.35	3.251	5.21	1.742	2.623	1.37	1.901	2.034	1.475	0.654	0.407	1.12	1.329	1.417	1.772	1.116	0.926	1.684	0.565	0.802	1.001		0.919305	1.98396	1.90625	0.556311	-0.175381	0.780004	0.979129	0.981671	0.362988	1.21773	1.42704	1.33098	1.96717
HORVU2Hr1G044970	chr2H	235335707	235337751	5.134	5.605	3.418	4.069	4.977	5.253	4.594	5.076	4.692	3.968	3.345	3.384	3.261	3.18	3.492	3.965	1.158	1.304	0.963	0.985	1.313	1.706	1.542	1.793	1.62	1.357	1.057	1.125	1.039	1.273	1.731	1.717		3.01164	3.1114	2.46018	2.79856	2.97956	3.01599	2.80713	3.01258	2.92592	2.63738	2.46701	2.47138	2.41001
HORVU2Hr1G044980	chr2H	235339008	235340122	1.95	1.931	2.838	2.302	2.024	1.305	2.398	1.85	1.473	1.991	2.516	1.795	1.328	2.621	1.284	1.564	0.052	0.059	0	0.114	0.045	0	0.385	0.088	0	0	0.155	0.295	0.077	0.04	0.237	0.049		0.784944	0.931088	1.78291	1.16995	0.522853	0.119831	0.992721	0.64321	0.104953	0.926815	1.59428	0.63489	0.466108
HORVU2Hr1G044990	chr2H	235340295	235343107	3.382	3.214	2.392	2.839	3.648	3.767	4.272	3.939	3.093	3.343	2.724	2.689	2.58	2.905	2.456	2.475	0.28	0.213	0.241	0.122	0.227	0.253	0.326	0.334	0.26	0.245	0.186	0.326	0.087	0.082	0.342	0.22		2.85821	2.8346	2.49294	2.66009	2.98626	3.02243	3.06296	3.06714	2.69788	2.81464	2.61664	2.57913	2.53113
HORVU2Hr1G045000	chr2H	235343289	235344474	2.671	3.293	6.368	2.44	3.047	2.621	3.282	2.168	1.338	3.621	3.334	2.075	3.736	3.361	2.23	1.656	0.086	0.188	0.085	0.535	0.148	0.254	0.086	0.13	0.521	0.12	0.196	0.164	0.367	0.261	0.099	0.072		0.568357	1.09873	2.51489	0.556311	0.231246	0.416371	0.992729	0.142733	-0.774515	1.3044	1.73987	0.240529	1.54597
HORVU2Hr1G056550	chr2H	360015622	360023334	4.01	4.438	3.788	3.557	4.579	4.456	4.554	4.742	3.002	2.299	3.221	2.905	2.264	1.71	3.008	4.327	5.175	4.755	5.259	6.192	4.844	6.762	5.24	7.265	4.06	6.367	4.306	4.826	2.369	2.783	3.455	5.116		4.14403	4.15486	4.52827	4.47237	4.14472	4.1537	4.1132	4.39424	3.83203	3.71124	3.44473	3.47387	3.22318
HORVU2Hr1G063460	chr2H	428231552	428236578	1.615	1.881	4.394	1.252	1.294	1.505	2.143	1.401	1.077	4.3	5.753	1.256	5.501	7.982	1.465	1.453	0.014	0	0.013	0	0	0	0.033	0.041	0	0	0	0	0	0.011	0.13	0.018		2.35288	2.43753	3.46366	2.06765	1.59803	2.16652	2.75398	2.08574	1.76154	3.12545	3.76829	1.94488	3.50531
HORVU2Hr1G070630	chr2H	498299434	498302363	0.889	1.137	0.72	0.764	0.603	1.09	0.537	0.998	0.479	0.669	0.239	0.407	0.394	0.383	0.383	0.495	1.862	2.21	2.284	2.048	1.401	1.188	2.077	2.021	1.91	2.458	1.269	1.426	0.859	0.775	1.574	2.154		1.25032	1.58673	0.890285	1.09013	0.723893	1.53615	0.420573	1.4489	0.465114	0.886525	-0.491197	0.223731	0.186267
HORVU2Hr1G073650	chr2H	531149949	531150502	5.497	8.12	3.558	5.958	5.103	5.175	5.87	6.529	4.692	4.603	3.985	3.971	3.779	7.134	3.842	4.551	1.657	2.69	1.646	1.836	2.042	1.729	4.062	3.668	2.163	2.531	2.47	3.736	2.217	1.484	2.68	1.725		0.407098	0.918154	-0.104019	0.709231	0.280999	0.287608	0.465769	0.672739	0.223505	0.128726	0.160761	0.020963	-0.0589827
HORVU2Hr1G074610	chr2H	538180536	538203091	121.455	115.014	110.341	111.631	106.603	114.73	119.229	122.803	143.663	133.336	117.042	115.741	124.376	134.956	121.851	128.06	39.375	41.993	47.602	56.402	19.892	28.661	37.705	30.592	43.882	42.002	52.174	57.622	29.012	33.096	48.577	46.298		8.50266	8.39563	8.45618	8.55663	8.35589	8.44852	8.45142	8.56358	8.78064	8.68479	8.21411	8.47841	8.52905
HORVU2Hr1G077180	chr2H	558587035	558587903	10.777	14.507	12.322	12.331	10.269	14.456	9.639	10.12	11.33	11.102	7.833	6.926	9.17	15.231	6.636	8.09	5.024	4.397	5.138	5.644	4.408	4.249	2.878	3.513	3.324	3.676	3.416	2.871	3.12	3.427	2.543	3.094		1.96018	2.35467	2.37403	2.35441	1.86596	2.37651	1.75784	1.8695	1.97272	1.93982	1.74572	1.34684	1.80263
HORVU2Hr1G081100	chr2H	588114957	588119403	5.018	3.695	3.311	4.315	4.249	4.675	3.295	3.669	5.378	5.19	3.471	4.542	3.634	2.769	3.047	5.021	3.392	3.01	3.934	2.843	3.569	3.655	3.528	3.285	4.205	4.264	2.823	1.984	2.618	2.731	2.72	1.924		3.46788	3.16912	2.95157	3.28138	3.48317	3.55217	2.96917	3.18528	3.85276	3.73323	3.14607	3.62718	3.2381
HORVU2Hr1G081230	chr2H	589263834	589265068	1.502	1.531	0.96	0.777	6.575	4.236	2.312	1.894	20.523	15.7	23.255	24.107	35.476	24.598	30.169	24.35	0.742	0.871	0.541	1.326	1.248	1.215	0.981	0.629	7.928	11.496	19.404	13.487	13.202	18.819	18.016	11.304		0.0309466	-0.26627	-0.375319	-0.555582	1.59803	1.34748	0.40077	-0.0762744	3.26863	3.05818	4.00388	3.82691	4.53037
HORVU2Hr1G082960	chr2H	603162097	603344282	4.671	3.072	2.583	3.519	5.772	5.056	4.072	3.227	6.558	4.495	6.64	3.777	5.331	4.801	5.901	3.223	3.241	3.315	3.061	2.651	2.97	3.793	3.029	2.608	4.148	3.364	4.36	3.375	1.973	3.16	2.112	2.601		1.34673	1.0662	0.832785	1.48021	1.71124	1.46025	1.43011	1.3239	1.71949	1.54824	2.13122	1.23202	1.8615
HORVU2Hr1G085570	chr2H	618670300	618675382	6.335	4.267	3.557	3.055	5.451	6.701	3.975	4.803	13.3	9.869	11.923	12.281	16.891	15.213	15.101	14.688	3.139	3.869	2.447	3.621	3.845	2.885	2.759	3.027	8.173	11.098	12.583	8	8.83	10.783	10.588	6.186		2.413	2.25158	2.63088	1.60916	2.03498	2.19287	1.87628	1.68647	3.31295	4.05989	4.42095	3.90126	4.7294
HORVU2Hr1G088930	chr2H	635740306	635741937	2.989	2.745	2.488	4.493	3.612	2.625	2.249	2.09	1.286	1.313	0.736	1.923	0.878	0.584	1.755	1.411	4.245	3.014	2.785	4.956	2.578	2.708	2.925	1.716	2.765	2.834	1.947	2.339	2.395	3.302	3.413	3.431		1.53164	1.37584	1.14174	2.18371	1.83298	1.29978	1.10576	1.00421	0.436052	0.369734	-0.525131	0.99101	-0.207081
HORVU2Hr1G089480	chr2H	639251162	639251763	4.76	5.624	5.517	6.459	9.439	11.142	6.852	5.903	3.796	3.288	2.165	3.736	2.268	2.574	5.041	4.853	8.902	10.89	8.3	12.026	7.566	11.256	9.243	4.874	4.371	3.84	7.405	6.878	10.106	10.325	7.42	9.091		0.309251	0.470696	0.439123	0.71904	1.19277	1.43839	0.750103	0.562842	-0.0211549	-0.226369	-0.800765	0.020963	-0.661647
HORVU2Hr1G089570	chr2H	639436237	639437429	2.639	2.395	2.305	3.077	4.174	4.367	2.687	2.574	4.623	4.247	4.69	7.213	6.925	5.504	7.24	3.795	0.814	1.14	0.882	0.777	1.609	2.234	0.546	1.113	1.35	1.866	3.714	2.09	2.87	3.265	3.475	1.646		1.19061	1.19713	1.24243	1.50145	1.81621	1.93635	1.05643	1.15286	1.92275	1.90961	2.28222	2.68601	2.68675
HORVU2Hr1G089810	chr2H	640708951	640709471	1.348	0.41	1.005	1.28	1.977	1.33	0.97	0.744	5.931	5.531	5.166	4.658	5.895	4.949	7.075	8.554	0.497	0.178	0.728	1.067	0.636	1.248	0.688	0.792	2.504	3.263	5.497	1.451	2.512	3.078	4.202	3.056		-1.43618	-2.98874	-1.53286	-1.26185	-0.957788	-1.50757	-2.08862	-2.30657	0.635361	0.455891	0.679228	0.338933	0.69199
HORVU2Hr1G092290	chr2H	652031058	652032990	37.073	30.773	31.137	46.626	25.825	54.083	62.582	40.723	30.436	34.78	39.484	42.907	34.272	24.779	55.577	50.269	14.102	7.061	15.644	10.307	13.384	14.839	7.618	8.134	9.524	12.203	7.485	15.098	15.208	13.185	20.965	14.563		3.15227	3.13705	3.87893	3.78062	2.64319	3.76771	4.00309	3.37104	3.25957	3.49849	3.98223	3.49264	3.66092
HORVU2Hr1G092300	chr2H	652093963	652095055	14.529	14.733	21.746	17.288	27.76	22.767	26.975	25.799	20.825	25.574	31.346	24.711	25.698	25.897	24.696	26.276	2.841	4.43	4.7	5.555	6.819	6.866	7.455	6.609	9.736	8.758	7.863	6.419	11.107	8.477	9.892	11.572		2.91521	2.99698	3.91283	3.36623	3.69905	3.51253	3.84647	3.68406	3.25762	3.75135	4.44097	3.70482	3.91832
HORVU2Hr1G092650	chr2H	654598506	654602374	2.603	1.474	2.83	2.253	5.497	3.323	2.184	2.342	10.047	8.676	10.691	9.228	11.58	9.065	7.889	10.537	2.214	1.196	2.214	2.402	2.008	3.464	1.575	1.575	7.727	7.156	6.813	6.518	6.072	7.312	7.775	5.872		0.952094	0.304049	1.4532	0.830073	1.97579	1.43839	0.620335	0.679484	2.86769	2.78616	3.56233	2.91062	3.32156
HORVU2Hr1G094870	chr2H	667135489	667138306	8.203	8.034	10.141	8.435	11.958	10.738	8.321	9.761	4.88	5.452	6.491	6.186	4.386	4.697	4.981	6.57	10.99	8.758	8.106	8.213	8.398	6.411	6.387	8.137	4.329	3.641	2.445	2.555	3.041	2.463	2.74	3.318		2.95614	3.25539	4.21171	3.21474	2.99455	3.1896	3.07822	3.02365	1.84439	2.66478	3.60594	2.64812	2.63331
HORVU2Hr1G097180	chr2H	677844754	677954625	0	0	0	0	1.174	0.63	0.405	0.096	11.433	13.008	12.453	12.491	29.106	19.97	10.322	18.295	0	0	0.117	0.261	0	0.464	0.235	0	7.134	6.97	3.821	3.103	6.622	4.788	6.573	1.654		-5.52364	-5.31066	-5.2333	-5.50978	-0.957785	-1.68814	-2.32962	-4.42205	2.34887	2.41883	2.65867	2.54195	3.72046
HORVU2Hr1G099160	chr2H	686806880	686811251	5.44	5.236	4.335	4.099	5.661	4.631	4.842	4.75	5.54	5.081	3.25	4.434	3.802	3.397	3.743	4.095	3.998	3.025	3.523	2.859	1.778	1.55	2.621	2.425	3.905	2.842	2.652	2.473	1.646	1.634	2.697	2.416		3.5015	3.49347	3.31744	3.22154	3.53021	3.25983	3.24712	3.29448	3.49921	3.40536	2.95693	3.28029	3.07932
HORVU2Hr1G100200	chr2H	689920354	689921428	1.08	1.674	1.338	2.058	2.963	3.013	1.443	1.354	1.341	0.943	1.506	1.427	1.806	0.908	0.843	1.151	2.287	1.979	1.784	3.43	2.114	1.767	1.944	1.357	2.506	2.094	1.579	4.139	3.137	2.581	3.694	3.121		-0.665658	-0.101211	-0.478415	0.323111	0.738206	0.633783	-0.297202	-0.452425	-0.289088	-0.897746	-0.404836	-0.238124	-0.0589827
HORVU2Hr1G102370	chr2H	696374961	696387146	36.848	35.967	50.951	52.561	60.533	49.679	47.084	45.384	40.768	40.674	33.164	35.906	32.754	26.325	45.445	36.351	52.482	49.635	52.468	58.012	51.832	55.627	51.085	51.441	50.78	41.353	43.889	55.663	54.603	52.679	55.277	61.484		6.24388	6.22535	6.65769	7.0134	7.01198	6.65761	6.61834	6.60636	6.49884	6.4245	6.04573	6.34124	6.1407
HORVU2Hr1G102920	chr2H	698666842	698670298	2.719	2.649	4.451	3.75	2.503	3.272	3.894	3.412	2.572	3.241	2.542	2.315	2.458	2.835	2.181	3.567	2.379	2.598	3.538	3.642	2.604	2.17	2.413	3.045	1.899	1.968	1.369	1.318	1.098	1.099	1.417	1.477		2.19746	2.57808	3.65848	2.90385	1.76468	2.56987	2.45412	2.30132	1.78969	2.55194	2.92285	2.1026	2.66561
HORVU2Hr1G103630	chr2H	700597358	700598143	2.445	1.995	2.848	2.424	3.266	3.126	2.029	2.152	1.012	0.722	1.443	1.379	0.809	1.241	1.469	0.661	6.193	4.183	3.735	6.77	2.087	3.303	3.124	3.263	4.157	2.413	1.329	3.126	4.609	3.252	3.381	2.284		-0.479245	-0.787102	-0.188908	-0.300325	-0.109791	-0.237484	-0.659772	-0.721612	-1.65587	-2.1932	-1.1418	-1.21467	-1.9571
HORVU2Hr1G104590	chr2H	704125484	704128997	1.69	1.335	1.801	2.149	2.077	1.89	1.312	2.047	0.912	0.591	2.129	0.932	0.602	0.482	0.993	0.921	2.554	2.508	1.855	3.282	1.938	1.64	2.4	1.175	2.014	1.774	1.232	2.14	2.126	2.027	2.282	2.275		1.69553	1.31869	1.66152	2.09755	2.06369	1.83959	1.43011	1.98734	0.916381	0.180256	1.84613	0.95008	0.198175
HORVU2Hr1G108720	chr2H	714972961	714974879	4.258	7.469	1.754	5.418	7.073	5.528	4.589	4.083	5.056	4.512	5.051	4.977	2.703	1.881	5.258	3.896	4.926	3.803	6.635	6.148	6.991	6.25	6.629	3.403	5.195	6.146	6.154	5.897	6.836	6.29	6.474	6.857		1.07627	1.50951	-0.104019	1.23169	1.69298	1.37075	1.10576	0.911849	1.12963	1.08883	0.784197	1.17987	0.00973007
HORVU2Hr1G108940	chr2H	715370450	715371622	1.479	2.222	2.12	1.68	1.352	1.384	2.352	2.196	0.58	0.532	0.516	0.489	0.279	0.164	0.439	0.457	2.296	1.739	1.838	2.332	1.489	1.485	1.849	1.514	0.321	1.031	0.74	0.562	1.065	1.09	1.125	1.084		-0.314186	0.243925	0.0520998	-0.0835139	-0.392191	-0.465752	0.277034	0.18281	-1.51148	-1.74574	-1.87877	-1.77654	-2.60918
HORVU2Hr1G110360	chr2H	719513812	719515984	2.155	2.956	3.235	2.041	2.405	2.195	1.502	2.29	0.958	1.03	0.763	1.159	0.713	0.886	1.422	1.535	2.791	2.977	2.594	3.339	2.231	2.359	2.544	2.066	2.095	1.962	1.567	2.002	2.836	3.152	2.575	2.161		1.24455	1.65512	1.66152	1.20447	1.45364	1.22514	0.750103	1.30587	0.204726	0.180256	-0.404836	0.460495	-0.372141
HORVU2Hr1G113000	chr2H	727119089	727124351	7.433	3.806	2.563	5.396	5.631	6.87	5.278	4.719	7.715	6.265	7.981	5.986	6.676	6.981	5.643	5.727	8.356	6.999	8.296	7.209	7.105	7.399	7.524	6.869	5.77	7.123	7.871	4.004	4.977	5.781	8.941	8.218		2.69599	1.7677	1.40537	2.337	2.23107	2.58773	2.18241	2.03542	2.70622	2.47427	3.00716	2.47835	2.60008
HORVU2Hr1G116280	chr2H	737509600	737510888	2.991	3.245	2.75	2.95	2.726	2.066	1.642	4.322	0.906	1.023	0.703	1.429	0.967	1.237	0.945	1.057	4.637	3.156	3.277	4.733	2.631	2.906	5.179	2.411	1.556	2.178	1.791	1.347	3.044	2.988	4.822	2.815		0.148786	0.361759	0.0520998	0.42096	0.281	-0.309633	-0.116629	0.592899	-1.04581	-1.12907	-1.87877	-0.440941	-1.32907
HORVU2Hr1G117660	chr2H	740674106	740677453	1.989	2.194	0.908	1.705	2.262	1.902	1.69	1.905	2.197	1.651	1.213	1.72	1.986	1.944	1.905	1.504	2.759	2.541	2.796	1.43	2.159	2.567	1.91	1.56	2.819	3.284	2.663	3.306	2.581	3.081	2.387	2.952		2.04247	2.15469	0.961309	1.93026	2.19981	1.92929	1.74181	1.97154	2.20413	1.77739	1.46185	1.89166	2.10112
HORVU2Hr1G126130	chr2H	762705069	762708266	225.583	209.127	111.293	142.572	120.942	227.821	132.603	112.564	126.54	157.088	150.198	182.702	67.37	98.596	105.585	131.746	130.444	214.235	58.905	130.165	38.565	34.612	76.714	44.418	63.612	94.753	140.904	60.249	20.727	20.975	42.575	71.078		7.76998	7.76865	7.09621	7.234	6.68405	7.70632	6.87872	6.69147	6.78947	7.29482	7.33798	7.46969	6.11825
HORVU2Hr1G126810	chr2H	765050410	765159289	0.752	0.844	1.1	1.172	2.575	1.76	0.887	0.969	4.668	3.986	3.06	4.644	5.512	5.314	4.961	4.898	0.566	0.397	0.569	1.028	0.589	0.857	0.782	0.487	3.134	3.537	3.334	3.61	3.002	2.966	3.575	3.796		0.457745	0.58442	1.07048	1.19248	2.19926	1.64337	0.585981	0.813165	3.0591	2.83521	2.56299	3.10027	3.35495
HORVU2Hr1G127140	chr2H	765970232	766051910	2.025	2.091	2.462	1.709	2.386	2.008	1.697	2.161	1.216	2.345	0.406	1.078	0.863	1.043	1.113	1.305	1.861	2.284	1.361	2.806	1.276	1.433	1.397	2.044	1.065	0.882	0.511	0.377	0.537	0.66	0.884	1.608		2.65129	2.86426	2.51489	2.58341	2.49119	2.72238	2.34551	2.66191	2.1569	2.40825	0.784197	2.18485	1.70241
HORVU3Hr1G004950	chr3H	12321954	12324346	7.244	7.82	7.649	5.729	8.49	7.017	6.688	7.008	4.754	5.295	5.225	4.843	6.101	4.952	5.044	5.043	5.285	4.435	4.757	4.55	4.935	3.424	5.659	5.524	4.207	4.196	3.855	4.532	3.769	4.69	4.454	4.297		3.10207	3.20109	3.27052	2.89536	3.33793	3.04521	2.94904	3.04011	2.51827	2.63738	2.77786	2.61577	2.93661
HORVU3Hr1G006520	chr3H	15704490	15706323	2.199	2.076	1.393	2.033	2.843	2.444	1.794	1.862	1.071	1.076	1.444	1.575	1.356	1.237	1.032	1.313	2.558	1.821	2.08	2.894	3.317	2.825	2.288	1.709	1.788	1.821	1.411	2.295	2.568	2.436	2.313	2.239		0.984155	0.87916	0.258551	0.933165	1.43178	1.14643	0.718739	0.76117	0.0734819	-0.0379241	0.308859	0.629002	0.311386
HORVU3Hr1G007440	chr3H	17828909	17829907	1.786	0.811	0.775	1.138	1.614	1.535	2.059	1.821	0.318	0	0	0.225	0.078	0.073	0.5	0.078	2.452	1.949	2.139	2.887	2.813	2.711	1.971	1.85	1.085	0.802	0.433	0.228	0.997	1.285	0.941	0.588		0.0910707	-1.06274	-1.14584	-0.465385	-0.0470555	-0.168771	0.188224	0.10151	-2.20336	-5.65263	-5.04869	-2.70943	-3.83157
HORVU3Hr1G007680	chr3H	18200609	18381095	0.927	0.835	2.126	1.431	1.389	1.526	1.125	1.055	0.707	1.661	1.356	0.915	0.556	0.724	1.192	0.753	2.059	0.702	2.407	2.593	1.015	1.386	1.463	0.768	1.613	1.849	1.825	1.985	2.478	2.579	2.905	2.859		-0.166087	-0.179563	0.889838	0.523387	0.420724	0.514341	0.0935876	-0.0297342	-0.477533	0.601019	-0.00429852	-0.102772	-0.892973
HORVU3Hr1G008430	chr3H	19067757	19071029	2.231	2.773	2.668	2.682	3.61	2.699	2.907	2.777	1.823	1.903	2.457	2.623	3.28	3.263	2.811	2.13	1.657	1.565	2.012	1.956	1.738	2.046	2.49	1.988	1.607	1.982	1.876	2.532	3.089	2.406	1.73	1.756		0.984154	1.28925	1.3279	1.40909	1.70522	1.26027	1.35049	1.30587	0.754413	0.756757	1.2181	1.31495	1.63799
HORVU3Hr1G009710	chr3H	20729350	20730835	0.723	0.914	0.766	1.269	1.918	1.203	1.158	1.096	1.872	1.831	1.907	1.805	1.617	1.655	1.855	1.521	1.157	1.087	1.5	2.025	1.563	0.953	1.38	1.04	1.988	2.47	2.156	2.649	2.749	3.416	2.239	3.561		-0.569443	-0.26627	-0.478415	0.323111	0.841299	0.132885	0.0438346	0.0153537	0.864386	0.756757	0.882045	0.819823	0.649555
HORVU3Hr1G010970	chr3H	23975438	23984027	0.507	1.48	0.784	0.99	1.253	0.882	0.448	1.05	1.207	0.461	0.112	0.742	0.417	0.743	0.932	0.904	2.672	2.923	2.819	2.769	3.174	2.255	3.798	2.071	2.004	1.724	2.216	1.804	2.44	2.293	2.242	2.349		-1.00008	0.470696	-0.375321	0.0448102	0.280999	-0.237484	-1.26549	0.0153537	0.286027	-1.12907	-2.72676	-0.387502	-1.16861
HORVU3Hr1G012620	chr3H	27135978	27143933	2.815	3.53	0.775	5.545	3.492	5.669	3.304	2.717	2.068	2.657	3.244	2.275	1.65	3.136	1.564	2.353	2.936	4.56	3.073	7.08	3.539	3.844	3.41	3.738	4.095	3.279	2.969	6.215	4.016	4.868	6.627	1.65		2.45546	2.52323	0.850008	2.75932	3.02563	2.53073	2.59537	2.47921	2.4751	2.83957	1.85935	2.51163	1.98822
HORVU3Hr1G012790	chr3H	27740504	27745766	2.01	2.871	2.179	2.902	2.358	1.857	2.13	1.556	1.477	1.485	1.546	0.993	0.905	1.17	1.15	0.903	3.485	4.658	3.363	3.647	3.23	4.368	3.152	2.72	2.463	2.682	2.956	1.249	1.717	2.335	1.713	1.644		0.962564	1.27575	1.00871	1.49985	1.06046	0.791061	1.00983	0.699376	0.627053	0.522776	-0.360144	0.0984821	-0.0339959
HORVU3Hr1G015100	chr3H	35080562	35081660	1.815	1.126	0.636	1.561	2.06	2.224	1.075	1.046	0.696	1.419	0.756	0.447	0.42	0.369	1.389	0.968	2.449	3.663	3.022	3.016	2.423	2.629	2.165	2.057	2.769	1.225	1.33	1.991	2.762	2.338	2.189	1.716		-0.0973744	-0.806947	-1.77387	-0.246737	0.0941658	0.0267761	-0.863891	-1.00596	-1.3028	-0.471229	-1.58926	-1.97405	-2.24661
HORVU3Hr1G015380	chr3H	36036221	36038884	35.751	35.265	29.243	32.129	42.705	52.391	40.773	37.838	29.924	23.744	24.512	28.452	27.113	26.459	16.61	23.882	28.936	32.639	31.866	33.541	37.695	25.175	22.67	28.248	20.858	21.936	17.694	14.621	15.371	17.926	12.886	14.552		5.58815	5.52302	5.32799	5.49514	5.77936	6.07783	5.54242	5.63909	5.18557	4.95562	5.15465	5.24734	5.11777
HORVU3Hr1G016690	chr3H	40939172	40942285	12.091	12.228	9.645	8.386	10.731	9.455	13.02	13.235	5.694	7.746	3.724	6.177	2.905	2.713	4.311	5.162	6.547	7.489	6.064	5.863	7.343	7.976	7.785	8.45	5.017	4.717	3.085	3.838	2.489	2.6	2.998	2.269		3.71715	3.83654	3.71214	3.24844	3.2962	3.27841	3.6887	3.7462	2.58404	3.16435	2.36916	2.66086	1.85959
HORVU3Hr1G017920	chr3H	46196583	46197271	2.181	3.285	3.098	3.556	4.723	4.09	2.933	4.364	1.862	1.18	0.218	1.908	1.213	0.778	1.997	2.306	7.691	4.024	4.75	5.11	4.722	2.492	5.498	1.639	2.523	3.098	2.692	3.939	3.928	2.943	3.295	3.001		-0.768752	-0.101211	-0.188908	0.104931	0.375636	0.132885	-0.362791	0.221805	-0.949602	-1.56517	-3.46373	-0.883459	-1.50964
HORVU3Hr1G018860	chr3H	49676813	49684566	4.015	3.59	2.884	3.953	1.941	2.56	4.308	3.44	2.472	2.472	2.135	2.238	2.361	3.689	2.056	2.447	4.21	3.802	3.399	3.282	2.661	2.409	3.676	3.514	1.451	1.697	2.071	1.505	1.204	1.352	1.609	1.32		2.38925	2.20504	2.13302	2.34197	1.19277	1.73588	2.32469	2.03191	1.59605	1.74824	1.7968	1.40857	1.63875
HORVU3Hr1G019530	chr3H	55441239	55447129	4.313	4.07	2.918	3.538	4.589	4.185	2.75	3.28	5.428	5.25	2.953	3.778	2.795	2.323	2.734	5.394	2.425	2.193	3.337	1.989	1.916	2.726	2.809	1.707	3.923	3.891	1.849	2.565	2.138	1.919	2.842	2.117		2.72903	2.60222	2.32894	2.42686	2.54301	2.48711	1.89043	2.24565	2.89387	3.03737	2.41891	2.47138	2.09917
HORVU3Hr1G022980	chr3H	84901484	84906774	44.738	47.578	33.571	33.243	50.901	48.795	41.72	45.953	41.555	41.655	32.27	35.231	39.349	39.547	37.762	36.117	15.933	14.083	15.553	13.102	13.829	14.784	13.503	14.971	14.122	14.385	13.217	13.692	13.851	13.61	12.317	12.234		5.02036	5.14979	4.68108	4.70333	5.1186	5.00395	4.97499	4.93916	4.94091	4.73431	4.63956	4.67584	4.86308
HORVU3Hr1G023780	chr3H	88690770	88693630	4.971	3.644	3.973	4.358	4.557	6.372	3.857	4.755	5.096	5.473	6.121	4.22	5.048	5.084	5.445	5.38	1.824	2.616	2.558	3.118	1.361	1.875	2.853	2.41	3.633	3.819	4.094	5.553	2.598	2.676	3.538	4.688		1.73375	1.4308	1.75538	1.60916	1.53791	2.0703	1.37082	1.62961	1.68866	1.98399	2.4982	1.55224	1.96717
HORVU3Hr1G025240	chr3H	99677595	99682063	7.747	9.039	3.755	4.089	8.257	10.237	7.544	9.273	7.493	7.855	5.044	5.304	5.563	3.635	6.123	8.54	0.281	0.098	0.09	0	0.085	0	0.592	0	0.091	0	0.058	0	0.081	0.06	0.595	0.29		1.86007	2.02025	1.03348	1.14843	1.91406	2.21875	1.833	2.07513	1.77568	1.81497	1.42704	1.39338	1.42896
HORVU3Hr1G026650	chr3H	110050053	110058286	11.628	12.969	11.214	15.56	14.484	12.056	15.834	15.229	13.719	12.375	16.034	12.104	14.383	11.832	12.662	12.844	19.746	24.46	24.434	22.3	22.113	20.798	23.98	21.862	18.756	20.392	20.995	20.458	23.715	22.307	20.765	22.01		3.41005	3.29296	3.49801	3.83674	3.38988	3.3851	3.63511	3.70895	3.46034	3.33321	3.59155	3.46595	3.58065
HORVU3Hr1G028670	chr3H	129449876	129459090	2.109	2.799	2.975	3.533	2.604	3.421	3.099	2.598	3.287	1.761	2.218	2.662	3.91	2.985	2.677	2.831	4.354	4.148	3.098	4.239	4.248	3.259	4.596	4.831	3.377	4	3.921	5.127	2.977	2.998	2.398	3.985		1.91099	1.70056	1.36661	1.8031	2.07784	2.15316	1.9183	1.95299	2.02101	0.976723	1.25509	1.69533	2.09916
HORVU3Hr1G029010	chr3H	132064712	132067640	1.073	0.998	1.901	1.159	1.449	1.095	1.861	0.692	1.332	3.519	7.611	2.724	4.281	4.176	2.262	2.191	0.882	0.49	1.958	1.549	1.061	0.417	0.357	1.036	1.153	1.44	0.754	3.034	2.25	0.711	1.516	0.867		-0.398835	-0.411283	1.16922	0.155545	0.335171	0.538477	0.790544	-0.323096	0.610987	1.24662	2.12771	0.821798	1.40935
HORVU3Hr1G029520	chr3H	136464880	136465949	1.981	1.029	0.582	1.141	1.632	1.818	1.708	2.969	3.609	2.76	2.998	4.518	9.307	11.373	7.061	5.437	1.42	2.624	0.93	0.922	1.451	1.514	0.857	0.637	2.006	2.007	3.629	1.436	1.911	2.268	1.644	0.43		-0.238237	-1.2232	-1.77387	-0.865922	-0.647448	-0.465752	-0.503655	-0.721608	0.571935	0.230009	0.56602	0.97069	1.94979
HORVU3Hr1G030390	chr3H	145578059	145581410	1.585	1.303	2.147	2.454	1.741	2.281	1.909	2.18	1.036	0.678	0.245	0.983	0.363	0.668	1.153	1.126	1.762	1.617	2.727	3.383	2.314	2.858	2.162	0.926	1.568	1.359	1.431	0.679	3.084	2.086	1.194	2.069		-0.166087	-0.555777	0.12425	0.556311	-0.0470555	0.237855	0.233312	0.259772	-0.618396	-1.40471	-2.72676	-0.742597	-2.24661
HORVU3Hr1G034800	chr3H	191143522	191146597	7.673	7.286	5.835	6.609	12.612	10.559	10.519	11.843	7.761	6.949	4.804	5.51	5.336	6.451	5.227	5.634	13.703	12.361	12.767	15.966	14.313	15.989	14.444	14.569	7.523	9.256	8.86	6.009	6.404	8.433	9.022	8.534		1.97621	1.89811	1.82198	1.90807	2.52248	2.34831	2.29309	2.55904	1.8841	1.86307	1.63781	1.52463	1.61689
HORVU3Hr1G035180	chr3H	195634803	195636350	13.494	11.074	6.455	6.571	16.93	14.349	9.197	8.636	22.437	20.141	11.312	18.249	19.496	18.846	18.242	20.779	11.71	11.301	10.273	8.338	8.118	8.976	9.074	8.437	11.476	15.601	16.205	8.977	9.063	19.626	17.267	9.992		1.86007	1.50951	1.33655	1.17672	2.03498	1.80584	1.22217	1.11193	2.52665	2.42952	2.09086	2.30281	2.53183
HORVU3Hr1G036860	chr3H	208331470	208333731	15.535	14.089	8.514	6.038	6.277	8.786	6.209	6.045	13.811	15.183	21.64	19.586	23.339	27.113	13.093	17.067	6.109	5.958	5.035	6.608	4.958	4.569	3.848	5.67	12.249	13.274	8.581	8.089	12.986	11.506	11.015	6.148		4.13992	4.19117	3.77512	2.75182	2.45905	2.88475	2.82197	2.68995	3.45152	4.25275	4.69782	4.39434	4.98114
HORVU3Hr1G046980	chr3H	315807605	315886580	4.374	3.463	2.502	3.572	2.781	2.479	5.126	3.482	2.041	1.177	1.732	1.301	0.748	0.977	1.421	1.768	6.753	6.156	6.159	5.268	4.429	4.369	5.863	7.847	2.986	2.667	2.121	1.591	2.506	2.159	2.224	2.164		1.85749	1.40358	1.03349	1.68989	1.29318	1.03432	1.69476	1.53883	0.810447	-0.0379247	0.784197	0.0599576	-0.892973
HORVU3Hr1G054720	chr3H	407539377	407539775	32.546	35.464	31.035	26.383	24.193	24.165	28.14	30.329	16.67	16.856	15.658	12.798	12.891	19.013	16.718	15.365	42.97	48.602	49.741	40.27	25.48	33.758	34.966	35.459	22.114	27.958	25.624	16.893	22.263	17.723	23.196	25.336		2.07556	2.02025	2.33671	2.11227	1.4862	1.48975	1.7256	1.86261	0.966567	0.981381	1.29116	0.686682	0.692337
HORVU3Hr1G055590	chr3H	412427586	412430128	45.328	52.424	27.601	28.239	52.031	57.111	36.877	38.155	34.965	33.403	28.264	29.401	30.026	44.447	23.567	27.616	4.468	6.448	3.428	3.497	4.438	4.445	5.054	1.314	2.531	3.404	3.033	3.024	2.175	2.757	4.711	1.386		5.15317	5.32126	4.5392	4.62332	5.32643	5.451	4.81249	4.89257	4.77726	4.68427	4.66378	4.58054	4.61939
HORVU3Hr1G055600	chr3H	412429329	412429863	45.261	30.793	39.296	40.123	37.761	54.784	41.26	29.442	29.784	28.163	35.775	34.642	35.838	43.943	22.314	28.08	4.992	2.514	3.82	2.735	2.217	3.083	5.805	5.543	2.69	5.134	4.844	2.844	3.9	2.01	3.855	4.667		1.89853	1.07928	2.02409	2.07209	1.37201	1.92066	1.61182	1.09102	1.21779	1.10076	2.04871	1.51244	1.54925
HORVU3Hr1G057090	chr3H	427499139	427584386	0.994	0.667	1.054	1.366	0.986	1.061	1.254	0.704	1.495	1.473	0.201	0.982	1.404	2.274	1.46	1.614	2.426	1.898	2.636	2.136	1.162	1.048	1.3	1.597	2.3	1.489	2.398	3.035	2.312	2.191	1.81	1.776		-0.569443	-1.2232	-0.0238512	-0.0835126	-0.557247	-0.385582	-0.579601	-0.962621	-0.0211549	0.0752865	-1.87877	-0.0191144	-0.287249
HORVU3Hr1G058810	chr3H	444112630	444136353	2.264	1.383	0.819	1.075	1.363	0.793	0.931	1.326	2.614	1.688	2.309	1.959	3.225	2.592	3.076	2.246	1.297	1.775	0.912	0.715	1.201	0.939	1.128	1.166	1.951	1.988	1.938	1.513	1.566	1.853	2.126	1.154		1.84268	1.25919	0.938993	0.933165	0.807747	0.427332	0.750102	0.9355	1.85406	1.61884	2.36916	1.73201	2.55501
HORVU3Hr1G059170	chr3H	447515469	447521381	2.274	1.75	2.437	1.673	2.498	3.246	3.869	2.682	2.429	2.211	1.689	2.72	3.372	2.201	2.286	2.717	1.527	1.874	2.245	1.489	3.451	1.562	1.791	2.231	1.302	1.383	1.3	1.077	1.43	2.068	1.901	1.964		1.16803	0.663143	1.51203	1.04787	1.27145	1.58678	1.833	1.32947	1.08819	0.760582	1.01888	1.183	1.61461
HORVU3Hr1G068090	chr3H	516679466	516680435	12.21	10.444	7.126	13.885	12.637	14.692	13.674	12.622	8.688	10.171	6.878	8.959	8.43	10.856	7.667	10.497	23.487	18.535	17.413	16.579	16.81	22.173	17.602	17.637	9.057	13.998	16.46	8.687	9.946	15.693	10.055	15.593		2.29592	2.00499	1.75147	2.69914	2.27861	2.46306	2.38276	2.29327	1.78011	1.97282	1.60232	1.84786	1.79597
HORVU3Hr1G071220	chr3H	538785888	538788235	16.601	10.86	14.508	11.528	12.563	9.046	26.08	16.794	16.003	10.982	8.288	19.965	8.252	6.914	13.183	16.08	10.932	15.6	10.424	6.838	7.093	13.018	13.938	10.994	10.317	8.213	5.888	7.213	4.596	4.706	9.538	3.825		2.25115	2.00222	2.26654	2.00592	1.29317	1.43839	2.82933	2.26445	1.8971	2.09556	2.65867	2.41234	1.98434
HORVU3Hr1G071240	chr3H	538802945	538807675	3.802	3.376	2.952	3.037	3.07	2.754	3.648	3.106	1.814	2.292	1.567	1.63	1.169	1.459	1.342	1.705	2.813	3.531	3.355	2.082	2.761	2.837	3.225	2.958	1.865	1.642	0.977	0.954	1.141	0.927	1.411	1.164		2.98811	3.02473	2.94162	2.78943	2.53278	2.51871	2.93546	2.7243	1.74725	2.37527	2.17048	1.93443	1.63875
HORVU3Hr1G072770	chr3H	547843568	547846953	2.007	1.275	1.234	1.376	2.817	2.174	2.387	1.352	6.146	6.483	7.005	6.399	8.772	7.593	7.463	6.033	2.174	0.664	0.751	1.987	1.815	1.342	2.303	0.359	4.865	3.547	6.756	6.282	3.658	5.863	4.977	3.449		1.04622	0.522225	0.916445	0.372865	1.24384	1.25045	0.550796	0.296766	2.33938	2.62814	3.06505	2.60922	3.30114
HORVU3Hr1G072810	chr3H	548753336	548756420	7.987	5.935	6.165	5.797	10.656	11.541	12.968	8.956	18.769	15.9	13.852	13.861	10.988	10.148	14.861	15.095	7.952	4.699	6.673	5.617	9.877	11.055	7.368	8.24	9.067	10.387	8.052	6.727	7.381	10.68	13.254	7.128		2.26426	2.22072	2.71506	2.25177	2.8035	2.91671	3.29575	2.79065	3.70168	3.67155	3.99297	3.40289	3.26646
HORVU3Hr1G074420	chr3H	558703000	558715852	9.902	10.14	6.14	6.76	5.736	14.675	8.525	11.203	6.026	9.555	5.056	8.269	7.341	7.788	7.124	9.317	4.753	3.465	2.61	3.527	4.57	2.638	2.026	3.668	3.244	2.483	2.897	4.029	2.966	3.059	3.74	2.841		1.67603	1.92774	1.86468	1.36059	0.665142	2.12606	1.48707	1.75454	0.725559	1.92479	1.63781	1.48223	1.74334
HORVU3Hr1G076930	chr3H	570938917	570940146	3.269	2.137	3.647	5.026	4.491	3.747	5.239	2.484	1.676	0.972	1.859	2.066	1.711	1.124	0.992	1.273	2.803	3.149	3.157	5.294	3.174	4.92	3.674	3.004	2.336	2.598	3.196	4.451	4.22	4.913	3.339	4.332		0.626108	-0.101211	0.599588	1.36059	1.02771	0.633783	1.43011	0.10151	-0.231373	-1.12907	-0.404836	0.0599572	-0.462338
HORVU3Hr1G077260	chr3H	572188126	572190346	3.298	6.566	3.041	2.145	5.161	4.205	3.14	3.547	6.646	5.721	9.178	4.505	6.831	3.301	4.961	6.034	2.969	1.734	2.874	2.419	2.684	3.633	1.993	2.227	4.914	4.562	2.988	8.672	6.37	5.937	5.115	3.523		1.97621	2.17315	1.98587	1.17672	1.86596	2.12606	1.57727	1.35931	2.51827	2.64658	2.91131	2.50002	2.70759
HORVU3Hr1G077360	chr3H	572642818	572645487	8.307	8.435	8.119	5.293	5.163	6.589	8.032	8.507	3.92	4.95	4.624	3.663	2.489	2.835	1.971	4.333	4.343	4.756	3.86	3.251	5.159	3.158	5.149	6.499	2.552	2.707	1.009	1.615	1.488	0.868	1.21	0.514		3.06507	3.5127	3.87261	2.87824	2.03498	2.65763	3.047	3.0831	1.56381	2.35299	2.61664	2.04546	1.54925
HORVU3Hr1G077980	chr3H	575567037	575569143	2.974	2.395	3.705	4.048	1.201	1.143	0.767	1.858	2.107	2.581	1.1	1.528	1.256	1.882	1.372	1.836	24.18	23.462	19.518	22.143	17.052	15.093	18.256	16.35	21.809	18.724	19.327	19.881	14.567	14.373	15.061	15.897		2.29014	2.00222	2.77232	2.83452	0.874088	0.847908	0.233312	1.57041	1.68866	2.09556	1.05983	1.34684	1.12262
HORVU3Hr1G078350	chr3H	577726585	577727831	3.665	2.951	3.419	2.63	6.208	6.6	3.895	6.27	3.161	3.531	2.069	1.992	2.639	2.763	2.657	2.058	7.265	6.326	6.861	6.665	7.625	6.852	7.228	8.296	4.035	3.899	3.742	2.744	3.483	3.503	2.318	3.651		1.41181	1.09403	1.49736	1.07528	2.11358	2.18042	1.51249	2.17325	1.26159	1.43913	0.83395	0.610212	1.09186
HORVU3Hr1G082750	chr3H	600343304	600364584	29.365	28.427	25.412	28.38	30.441	31.927	32.917	27.905	27.207	23.088	19.035	23.407	25.386	28.327	24.166	26.54	47.029	44.104	40.063	44.106	40.918	41.705	46.242	43.285	34.149	35.981	42.599	30.972	34.059	36.449	31.856	39.745		4.01358	3.91575	4.04515	4.21984	4.02953	4.07916	4.11934	3.91631	3.91798	3.63508	3.56233	3.75149	3.88038
HORVU3Hr1G088280	chr3H	624283971	624285415	2.497	2.72	2.077	2.585	2.117	1.912	2.151	2.683	0.966	1.002	1.672	1.095	0.792	0.872	0.759	1.214	2.919	2.752	3.443	2.419	2.682	2.526	2.437	1.624	2.152	1.436	1.507	1.654	1.959	2.174	1.791	2.145		0.743147	0.79786	0.439123	0.899612	0.548103	0.335702	0.620336	0.838476	-0.546246	-0.60824	0.0805904	-0.335971	-0.892973
HORVU3Hr1G094970	chr3H	648553510	648560920	62.196	67.672	65.712	71.81	77.596	82.015	75.938	73.621	74.364	72.85	54.26	68.239	58.38	59.62	49.072	58.116	98.315	102.259	105.409	99.846	126.635	122.667	105.748	106.562	96.771	95.116	79.059	76.798	80.489	78.755	70.183	64.884		5.38597	5.42063	5.41668	5.64708	5.65493	5.67831	5.67343	5.61784	5.69041	5.56288	5.05486	5.57162	5.28737
HORVU3Hr1G095240	chr3H	649184868	649225633	7.408	5.308	7.55	7.584	4.9	5.094	6.352	6.062	4.649	4.154	5.15	3.486	2.305	8.001	3.055	2.964	12.412	23.436	16.108	15.835	7.839	10.931	13.926	11.067	4.33	7.424	7.959	5.9	3.103	4.653	3.679	4.545		2.19709	2.01902	2.6059	2.31732	1.43473	1.39365	2.03749	1.93197	1.39082	1.69478	1.98473	1.27939	0.514201
HORVU3Hr1G095340	chr3H	649775439	649776876	1.837	2.393	1.611	1.51	3.098	2.366	2.028	1.542	1.833	1.251	2.621	2.329	2.481	2.442	1.829	1.867	1.863	2.004	1.403	2.315	3.242	2.358	1.629	1.565	1.067	1.665	1.173	0.359	1.781	1.024	0.858	0.882		0.8514	1.22849	0.789065	0.680046	1.49639	1.14643	0.952412	0.562842	0.837669	0.369734	1.66555	1.28235	1.42896
HORVU3Hr1G102720	chr3H	665001254	665002406	0.165	0	2.313	3.753	0.307	0.158	0	0.237	0.621	0.446	0.191	0.198	0.167	0.156	0.277	0.17	21.302	19.389	27.727	21.492	24.572	32.228	23.209	21.47	20.606	19.331	23.617	17.343	16.556	19.153	16.615	19.569		-3.93868	-5.31066	-0.472794	0.271581	-3.27623	-4.01007	-5.78906	-3.6825	-2.44437	-2.83897	-3.46373	-3.84463	-3.8283
HORVU3Hr1G102730	chr3H	665002754	665004812	0.112	0.045	2.247	2.686	0.382	0.289	0.123	0.134	0.57	0.414	0.469	0.266	0.472	0.588	0.384	0.87	21.436	23.025	21.202	23.211	20.596	21.267	18.591	17.826	16.868	15.902	17.603	18.641	14.436	15.254	13.226	14.291		-2.71628	-3.7257	1.33655	1.72863	-1.07808	-1.50757	-2.61913	-2.54758	-0.477533	-1.00878	-0.800765	-1.52501	-0.772678
HORVU3Hr1G103600	chr3H	665839142	665840031	3.167	4.035	2.84	3.287	4.823	3.474	2.641	3.041	1.2	2.061	4.144	2.938	2.261	0.842	3.385	2.767	4.137	3.974	5.398	5.989	2.955	4.34	4.092	3.054	3.998	3.841	2.88	4.612	5.839	4.825	5.292	5.862		0.0910707	0.304046	-0.188908	0.271581	0.665142	0.0773898	-0.061135	-0.0297342	-1.14891	-0.523351	0.23671	0.0599572	-0.462338
HORVU3Hr1G105540	chr3H	668864870	668866165	2.043	2.049	1.345	2.589	1.381	1.672	1.289	2.395	0.377	0.487	0.311	0.474	0.48	0.294	1.086	0.862	2.383	1.846	2.562	3.289	1.83	2.399	1.71	1.574	1.496	1.033	1.175	1.542	1.92	2.038	1.186	1.903		0.309251	0.243925	-0.279106	0.794002	-0.244092	-0.0404467	-0.297202	0.468719	-1.99691	-1.74574	-2.24134	-1.6453	-1.71609
HORVU3Hr1G106040	chr3H	670360941	670361527	1.066	1.315	2.751	3.019	8.302	6.844	2.585	3.957	7.695	8.714	3.489	6.402	6.368	5.909	7.652	10.557	3.365	1.907	4.41	6.156	3.987	3.988	5.218	1.615	11.549	9.418	10.553	13.274	12.358	16.001	13.918	14.884		-1.8232	-1.61022	-0.478415	-0.300325	0.937515	0.671751	-0.659772	-0.0762768	0.916381	1.08883	-0.0944963	0.725956	0.77329
HORVU3Hr1G106880	chr3H	671495853	671499282	10.353	9.118	9.727	6.045	7.129	9.854	10.055	8.088	10.136	10.245	8.551	10.739	7.659	7.959	9.04	11.396	7.687	7.786	6.392	5.968	8.125	6.567	5.458	9.34	7.186	6.724	6.215	4.705	5.239	4.399	7.047	6.412		3.29838	3.53169	4.06361	2.81367	2.2501	3.03796	3.34793	2.85407	2.87705	3.64428	4.02009	3.51138	3.49935
HORVU3Hr1G107780	chr3H	673285306	673291122	5.069	4.581	4.76	6.937	9.322	7.709	4.643	4.646	7.454	7.473	6.536	5.658	4.062	3.848	7.11	5.428	6.655	5.596	5.599	8.647	5.004	6.518	6.806	5.161	9.142	8.021	8.379	10.594	10.382	9.815	10.825	13.22		1.96018	1.78737	2.06132	2.62465	2.8035	2.51871	1.75784	1.81953	2.50134	2.48179	2.51355	2.14855	1.70241
HORVU3Hr1G109330	chr3H	677551645	677552687	2.156	1.354	2.119	1.872	1.841	2.044	1.476	2.154	2.224	2.648	2.093	1.872	2.913	3.265	1.855	3.561	0.519	0.795	0.985	0.857	0.761	1.618	0.926	0.56	1.949	1.246	1.941	1.15	1.557	1.451	1.755	1.158		0.257721	-0.356468	0.439123	0.104931	-0.316239	0.0196749	-0.362792	0.0590768	0.0269408	0.651146	0.623732	-0.0191128	0.85025
HORVU3Hr1G110370	chr3H	681474226	681481118	0.478	0.154	0.485	0.438	0.453	0.303	0.249	0.292	2.645	1.824	1.492	2.475	2.658	2.668	2.424	2.529	0.454	0.069	0.182	0.344	0.364	0.083	0.221	0.103	1.139	1.042	1.411	1.352	0.92	1.653	1.534	1.175		-1.13132	-2.98874	-0.37532	-1.42232	-1.20933	-1.07147	-2.32962	-2.30657	1.21514	0.947277	0.83395	1.21484	1.76337
HORVU3Hr1G110680	chr3H	681901514	681902227	3.356	2.365	5.694	2.426	2.43	4.234	3.087	3.527	0.99	0.883	0.716	1.101	1.9	0.622	2.559	1.237	4	3.009	4.335	5.518	3.836	5.329	5.225	1.726	2.357	2.246	1.688	2.364	4.93	5.885	4.266	3.988		-0.166087	-0.555777	0.494618	-0.651798	-0.55725	0.186324	-0.362791	-0.0762768	-1.81634	-1.95219	-2.24134	-1.6453	-0.892973
HORVU3Hr1G112660	chr3H	686734426	686735113	5.51	7.411	5.663	5.239	5.231	6.354	6.103	4.96	0.675	1.126	1.516	1.064	1.23	0.816	1.941	1.835	8.097	7	5.706	9.346	5.032	5.051	6.834	4.474	3.919	2.907	1.155	3.197	3.959	2.959	3.689	4.497		1.01552	1.40358	1.33655	1.17672	0.841299	1.14643	0.979129	0.813165	-1.99691	-1.26032	-0.525131	-1.31088	-1.02422
HORVU3Hr1G116640	chr3H	696106090	696106968	2.176	1.813	1.586	1.903	5.058	3.465	2.302	2.282	1.405	0.753	3.647	1.321	1.01	0.938	1.829	1.525	3.039	2.388	4.038	3.636	3.373	4.55	3.536	3.097	3.243	2.103	1.929	1.137	4.029	4.968	3.777	3.015		-0.238237	-0.555777	-0.70974	-0.300325	0.968211	0.335702	-0.174346	-0.225654	-0.774515	-1.74574	0.377572	-0.883459	-1.32907
HORVU3Hr1G116670	chr3H	696182521	696183853	1.893	1.939	1.378	1.435	2.861	2.963	1.895	1.44	0.5	0.218	0.465	1.282	0.513	0.948	0.958	1.01	2.121	1.482	2.13	2.267	2.311	2.438	1.273	1.46	1.448	1.105	1.221	2.101	1.807	3.206	2.043	2.811		0.0910707	0.0468878	-0.478415	-0.224376	0.702136	0.671751	0.188224	-0.334589	-1.65587	-2.84528	-1.87877	-0.335971	-1.71609
HORVU3Hr1G117400	chr3H	698085543	698088337	7.436	16.371	1.672	9.078	9.806	8.267	0.307	12.639	0.377	4.813	0	0.571	1.04	2.646	1.081	0	3.406	0.783	0.808	0	0.42	0	1.594	0.73	1.609	0.704	0.082	0.49	0.335	0	1.498	2.319		1.18267	2.23044	-0.712051	1.69801	1.54224	1.3448	-2.03388	1.92822	-2.9204	0.607167	-5.04869	-1.89528	-1.4785
HORVU3Hr1G117440	chr3H	698197244	698198990	46.13	47.298	25.182	31.687	32.131	43.765	63.005	53.638	45.094	52.216	26.333	42.161	12.641	31.637	25.705	28.689	9.116	27.471	5.321	11.841	3.148	4.458	9.375	4.756	8.947	10.07	12.951	10.334	3.447	4.494	6.788	7.11		4.97299	4.9636	4.18302	4.48802	4.46699	4.89582	5.36233	5.18959	4.99611	5.11778	4.33346	4.93782	3.20917
HORVU3Hr1G117450	chr3H	698203398	698205869	3.332	3.063	3.059	3.864	1.45	2.345	2.959	2.482	2.09	1.875	4.035	2.392	0.919	2.045	1.346	2.002	0.746	0.759	0.865	0.391	0.147	0.476	0.601	0.274	0.378	0.874	0.753	0.501	0.081	0.181	0.545	0.152		1.16882	0.963706	1.06346	1.51344	0.000551599	0.636447	0.984448	0.743107	0.631446	0.402304	1.55906	0.805796	-0.540804
HORVU4Hr1G000860	chr4H	1303373	1304863	1.901	3.209	3.207	2.589	3.184	3.212	1.94	3.267	0.675	0.757	2.03	0.775	1.106	0.998	1.261	0.828	3.351	2.154	2.817	4.658	4.192	2.64	2.859	2.517	1.999	1.643	1.429	1.884	3.053	3.328	2.948	2.721		0.309251	0.993117	0.875222	0.830071	1.05657	0.944123	0.400769	1.00421	-1.04582	-1.00878	0.160761	-0.883459	-0.558554
HORVU4Hr1G002220	chr4H	4040167	4041640	1.616	2.015	2.364	2.464	1.619	1.363	2.278	1.92	0.641	0.822	0.77	0.685	0.626	0.579	1.18	1.016	2.734	1.431	1.663	2.878	2.835	2.421	2.616	1.905	0.862	0.915	1.224	1.892	1.381	2.28	2.406	1.383		0.453641	0.711704	0.916445	1.14843	0.464445	0.132885	0.952412	0.651197	-0.774515	-0.523351	-0.656375	-0.677008	-0.892973
HORVU4Hr1G003340	chr4H	6534580	6536915	3.035	2.809	2.18	1.631	1.753	2.551	1.153	1.409	4.905	3.868	3.068	3.072	3.825	3.38	3.456	4.63	2.183	2.77	2.124	1.78	1.178	1.764	1.488	1.094	3.794	2.921	2.689	1.511	2.385	2.498	2.54	2.989		1.53164	1.6082	1.50816	0.830071	0.464446	1.06318	0.0935891	0.435929	1.83091	2.04085	2.15098	1.56585	2.05107
HORVU4Hr1G005480	chr4H	12436135	12437716	26.429	31.903	12.915	28.843	45.143	40.538	23.809	30.993	32.225	23.291	20.017	28.565	28.549	26.278	24.106	16.226	18.43	12.762	14.105	18.37	23.059	11.58	10.276	22.689	9.68	14.56	15.141	9.915	14.525	8.96	11.201	7.339		3.33745	3.34397	2.38875	3.46463	3.75811	3.46296	2.99558	3.47075	3.44714	3.10559	2.54376	3.29262	3.37463
HORVU4Hr1G005490	chr4H	12442244	12444928	23.05	30.049	13.402	26.826	35.031	32.424	20.931	28.936	23.051	24.493	16.438	21.95	23.897	16.959	16.069	9.718	15.062	8.82	9.034	15.789	17.537	13.262	9.622	14.192	9.36	12.333	11.676	13.227	12.483	7.304	8.502	6.672		3.50703	3.81087	2.76105	3.86743	4.10053	3.9653	3.32729	3.82745	3.57396	3.58338	3.12623	3.54367	3.64146
HORVU4Hr1G007040	chr4H	17599034	17600737	3.835	3.307	4.027	3.375	3.198	3.416	5.161	4.549	2.21	2.744	3.022	2.526	1.883	2.178	4.008	3.37	1.333	1.136	1.361	1.206	1.9	1.81	2.367	2.868	1.142	1.02	1.089	0.81	1.43	1.221	2.117	1.222		2.49317	2.42405	2.89082	2.41503	2.02041	2.26915	2.777	2.68298	1.53083	2.12215	2.54376	1.91329	1.6815
HORVU4Hr1G007200	chr4H	18785839	18786898	2.446	1.611	1.406	2.442	2.582	2.188	2.759	2.121	0.46	0.45	0	0.438	0.475	0.247	1.344	0.74	1.882	2.611	1.937	2.934	3.126	2.736	2.271	2.369	1.431	0.955	1.157	0.735	1.938	2.479	2.397	1.757		0.407098	-0.181381	-0.589446	0.420959	0.548103	0.186324	0.477731	0.142733	-1.81634	-1.95219	-5.04869	-1.92093	-1.9571
HORVU4Hr1G015640	chr4H	61670939	61677145	4.706	4.154	6.539	3.228	5.836	5.9	2.652	2.796	7.967	7.166	4.941	5.946	6.147	4.787	6.34	7.429	4.257	3.023	2.642	3.101	2.808	2.182	1.711	2.13	5.728	4.152	2.285	2.964	1.995	3.498	4.14	4.334		2.21107	2.23623	2.86999	2.19758	2.2501	2.49772	1.71079	1.89385	3.00008	3.35011	3.40664	2.78824	3.00553
HORVU4Hr1G018150	chr4H	81552157	81566437	1.593	1.487	1.637	1.425	2.826	2.712	3.769	2.918	3.493	2.875	1.951	2.861	1.116	2.095	2.462	3.419	1.105	1.307	1.356	2.019	1.06	1.669	1.934	2.236	2.599	1.365	1.58	1.145	0.513	1.535	1.672	1.442		0.235617	0.200369	0.654219	0.526758	0.996495	1.03633	1.36291	1.05307	1.50818	1.11454	0.871364	1.03907	-0.137942
HORVU4Hr1G018560	chr4H	85107271	85109088	7.12	5.714	3.758	5.202	5.731	5.04	4.961	3.044	5.451	4.405	8.633	3	3.91	4.504	4.137	1.668	1.712	3.471	3.277	3.464	3.972	3.489	1.83	3.398	2.312	2.338	2.587	3.607	3.018	3.09	2.977	2.64		1.86007	1.76615	1.4532	1.74761	2.09184	1.60463	1.81827	1.60032	1.64309	1.78199	1.96254	0.907952	1.15332
HORVU4Hr1G018580	chr4H	85137876	85139248	7.347	4.437	5.872	6.383	6.822	3.482	7.712	6.689	5.753	5.014	12.996	3.639	5.411	7.166	3.704	5.235	6.016	4.765	3.146	4.149	3.77	5.984	6.795	2.462	5.585	3.18	3.279	7.852	1.69	4.371	2.835	0.989		1.11926	0.87916	1.03349	0.927522	1.00467	0.92603	1.12385	1.0702	0.863247	0.576184	1.80598	0.473937	0.364823
HORVU4Hr1G027540	chr4H	169294683	169303701	5.621	4.111	5.252	5.258	5.111	6.644	5.966	6.022	5.563	5.509	3.088	3.601	5.365	6.013	5.591	4.718	8.528	7.504	7.734	8.51	9.052	8.27	8.104	10.206	8.163	6.228	6.615	5.989	7.138	8.189	6.705	9.51		2.5195	2.32654	2.31554	2.40322	2.65571	2.78516	2.41684	2.62773	2.49069	2.51942	2.09783	2.05393	2.33018
HORVU4Hr1G027550	chr4H	169295750	169303660	9.914	11.845	9.029	8.115	13.668	11.864	10.025	10.224	9.784	8.683	4.25	7.515	6.957	9.759	7.333	7.591	17.383	14.747	16.104	16.905	18.771	16.496	13.433	15.196	10.476	12.561	10.413	9.088	13.491	12.226	9.366	13.394		3.60623	3.652	3.55051	3.41201	4.13945	3.89844	3.60911	3.61964	3.60696	3.439	2.82362	3.30123	3.22451
HORVU4Hr1G028320	chr4H	176294854	176301185	2.603	3.156	1.803	1.748	2.033	2.368	1.739	1.651	1.412	0.834	1.56	1.42	1.535	2.467	1.099	1.125	1.77	1.927	2.815	2.375	1.593	2.749	2.269	3.921	1.599	1.611	2.394	2.838	2.802	2.148	1.452	2.234		0.4071	0.879161	-0.023849	0.420959	0.126274	0.471054	0.188225	0.142731	-0.175876	-0.794652	-0.656375	-0.019114	0.0753184
HORVU4Hr1G029470	chr4H	187863340	187865975	0.555	0.55	0.504	1.083	0.46	0.694	0.73	0.735	0.525	0.838	0.643	0.481	0.477	0.38	0.558	0.513	3.054	3.376	3.326	2.776	2.535	3.99	2.372	2.32	2.898	2.219	2.752	3.437	2.458	2.598	2.419	2.653		-0.166087	-0.181381	-0.375321	0.830071	-0.392191	0.132885	0.141682	0.221805	-0.175878	0.413455	-0.00429852	-0.286218	-0.372141
HORVU4Hr1G037140	chr4H	277052872	277053503	21.129	13.474	20.601	12.487	21.584	23.079	20.712	17.46	19.456	16.545	22.781	17.298	19.345	15.864	16.923	21.595	15.343	15.24	16.011	13.84	8.364	10.744	12.536	16.997	16.134	15.889	16.009	17.051	10.319	10.592	14.814	11.218		2.25115	1.50951	2.31359	1.65009	2.17314	2.28148	2.18249	1.9178	2.12411	1.87875	2.51355	2.0259	2.23452
HORVU4Hr1G037380	chr4H	279552369	279554490	5.14	3.969	3.875	3.62	2.633	3.771	4.142	4.381	2.316	2.644	2.311	2.042	1.642	2.606	2.085	2.056	1.961	1.765	1.536	1.805	1.551	1.714	1.831	2.722	1.152	0.841	0.63	0.847	0.925	0.988	0.967	0.64		2.85574	2.50312	2.64376	2.49472	1.88217	2.40967	2.45377	2.61848	1.67363	1.89426	1.84613	1.57933	1.29771
HORVU4Hr1G037940	chr4H	284564355	284581307	1.805	1.237	1.41	1.81	1.443	1.444	0.929	2.725	1.546	0.654	0.32	1.031	0.763	0.25	0.758	1.523	8.768	10.504	14.998	8.674	4.059	7.655	10.326	8.536	12.735	16.818	12.153	8.518	9.831	9.478	17.41	19.749		-0.702976	-0.501355	-0.0221157	-0.0103116	-0.889148	-0.511451	-0.768379	0.0398938	-0.310803	-1.70669	-1.58926	-1.15531	-2.08791
HORVU4Hr1G042440	chr4H	336118097	336118773	0.117	0	1.349	1.513	0.132	0	0	0	0	0	0.108	0	0	0	0	0	14.496	11.251	9.665	12.3	12.504	8.535	7.809	9.528	9.116	10.906	6.802	12.284	7.915	5.806	4.782	8.01		-3.93868	-5.31066	-0.279106	-0.555582	-4.01668	-5.59504	-5.78906	-6.00701	-5.9038	-5.65263	-3.46373	-6.16886	-5.41653
HORVU4Hr1G042730	chr4H	339472662	339476189	2.795	1.95	3.053	2.369	0.99	2.662	1.749	2.595	1.288	1.515	1.161	1.745	1.471	1.104	0.926	0.803	4.839	4.727	3.142	3.61	3.469	3.027	3.083	2.578	1.97	2.306	2.358	2.618	2.197	2.186	1.763	1.971		1.77098	1.16507	1.70921	1.40908	0.937515	1.60464	1.37082	1.64404	0.72556	1.03387	0.732667	0.842365	0.850252
HORVU4Hr1G046510	chr4H	371272132	371276142	30.112	28.066	25.885	29.911	43.184	42.602	28.035	33.799	41.759	25.827	28.804	32.206	23.696	19.743	24.215	32.747	65.899	54.064	56.394	52.039	55.009	52.487	54.832	52.784	54.215	55.543	59.581	54.446	44.135	46.817	53.25	50.367		4.47213	4.60372	4.62623	4.52502	4.86698	4.89581	4.22077	4.57513	4.5913	4.40717	4.70929	4.4759	4.26457
HORVU4Hr1G050230	chr4H	408439187	408441266	4.249	3.543	3.488	2.834	2.647	2.957	4.128	3.157	3.554	3.624	4.001	4.272	4.536	4.035	4.143	3.727	2.973	2.703	2.507	2.433	2.456	2.548	2.047	2.82	3.555	2.183	2.368	3.35	2.482	2.723	3.373	3.472		2.66124	2.60223	2.90112	2.19758	1.61752	2.04159	2.6414	2.1478	2.11301	2.61883	3.12623	2.68601	3.07131
HORVU4Hr1G053140	chr4H	442312646	442315485	1.782	1.326	1.148	1.257	3.275	2.713	1.948	2.208	5.616	4.929	4.468	6.448	7.826	5.563	6.154	6.035	0.871	1.07	1.12	0.918	2.719	2.928	1.648	1.955	4.131	3.814	3.89	4.148	5.02	4.381	4.631	3.153		1.99206	1.58415	1.33655	1.54417	2.8999	2.58507	2.03522	2.29952	3.70233	3.45712	3.31325	3.92755	4.15454
HORVU4Hr1G054820	chr4H	459123171	459129211	8.012	7.728	6.224	6.28	5.779	6.376	6.095	7.077	7.341	6.211	4.998	6.653	5.342	5.72	4.676	4.473	11.726	12.293	11.099	10.015	10.491	9.798	7.319	7.737	10.372	12.899	10.888	8.466	8.473	8.935	6.377	6.978		2.27011	2.41043	2.13302	1.99007	1.91406	1.99742	2.01691	2.00979	2.1569	2.02685	1.82167	2.14855	1.94979
HORVU4Hr1G055570	chr4H	466138373	466141632	2.681	2.848	1.779	1.666	2.491	3.036	3.426	1.91	1.849	1.935	1.22	1.898	2.226	3.417	2.636	1.411	1.847	1.561	1.576	1.238	1.561	2.117	1.556	1.055	1.103	2.121	1.574	2.279	2.235	2.969	1.89	1.626		0.743149	0.918155	0.599586	0.830071	0.810637	1.11921	1.3093	0.863352	0.635362	0.756759	0.308863	0.545383	0.691988
HORVU4Hr1G057570	chr4H	482809853	482810165	20.902	33.405	34.414	27.033	19.243	18.441	23.385	19.548	14.408	14.166	16.56	9.86	7.709	10.451	18.059	5.806	18.216	14.252	18.561	10.818	13.195	12.465	10.196	15.921	11.559	7.505	11.512	18.394	15.978	11.311	11.131	14.371		0.359004	0.79786	1.42491	1.09013	0.0130655	-0.0404467	0.439763	0.10151	-0.231373	-0.295082	0.44316	-0.677008	-1.02422
HORVU4Hr1G059860	chr4H	502028611	502031025	12.166	12.879	6.314	7.527	20.597	20.762	11.552	10.912	28.648	35.368	19.844	33.291	28.808	29.384	23.475	26.959	9.399	8.246	6.756	6.528	11.976	9.826	6.185	7.753	23.602	22.218	12.304	14.664	16.541	16.351	12.635	14.39		3.79603	3.96779	3.12864	3.22832	4.40258	4.49904	3.61396	3.60953	4.92037	5.40738	4.82321	5.26941	5.1991
HORVU4Hr1G060630	chr4H	509229016	509230865	2.195	2.011	1.358	2.245	3.712	3.053	2.036	2.509	4.544	3.335	2.225	3.462	3.886	2.546	3.794	5.933	1.847	1.903	1.81	2.031	2.559	2.104	2.591	2.49	3.184	3.392	2.294	2.32	2.602	1.941	2.591	2.641		1.57439	1.50951	1.10655	1.70939	2.14655	1.96721	1.32989	1.71409	2.45815	2.22388	1.89382	2.22775	2.5201
HORVU4Hr1G061250	chr4H	514661594	514670605	16.235	14.95	17.817	15.288	28.489	27.521	26.189	22.181	23.66	24.385	17.142	18.695	17.855	17.723	21.032	24.714	7.347	5.545	7.391	10.272	8.093	9.191	8.073	7.832	14.383	13.515	13.486	11.903	10.931	12.69	11.491	13.527		4.31083	4.1549	4.30779	4.37134	5.14571	5.04972	4.89657	4.69256	4.99933	4.86011	4.46108	4.68211	4.50679
HORVU4Hr1G061680	chr4H	517083646	517085704	22.922	21.418	16.302	19.814	34.924	23.488	18.231	28.61	18.057	13.215	7.518	10.627	6.429	5.46	5.143	11.678	18.088	19.199	15.95	13.874	19.774	21.244	19.499	19.417	12.257	9.001	3.175	3.614	4.787	4.269	4.641	3.338		4.44934	4.64789	4.8395	4.44005	4.67564	4.39223	4.06113	4.62507	3.77392	3.88458	3.70953	3.34881	3.06325
HORVU4Hr1G064840	chr4H	542705131	542707240	1.129	1.296	1.541	1.432	1.33	1.1	1.127	1.181	1.195	1.033	0.552	0.738	1.518	0.734	0.912	0.888	3.01	4.491	3.812	4.27	4.007	3.891	4.686	5.188	2.241	3.306	2.417	2.238	2.73	3.186	1.869	2.382		0.107995	0.245213	0.471741	0.0590244	0.22485	0.04098	0.078757	0.177746	0.282897	-0.00849501	-0.805898	-0.38016	-0.504651
HORVU4Hr1G064890	chr4H	542797640	542803948	5.796	5.979	4.736	5.954	5.482	6.39	5.986	6.11	4.707	3.643	5.32	3.742	4.024	4.448	3.685	3.454	13.745	17.275	15.074	16.058	13.083	14.917	14.046	16.123	10.498	10.86	10.895	14.181	10.015	10.685	7.238	9.642		3.13839	3.16101	3.07853	3.30441	3.18749	3.37469	3.10328	3.2	2.80065	2.64502	2.77396	2.62184	2.65612
HORVU4Hr1G064900	chr4H	542799153	542803876	7.108	8.25	7.186	6.751	8.059	8.515	10.322	8.837	6.514	6.381	8.006	6.054	6.982	7.433	5.461	6.376	16.422	13.782	14.935	12.585	14.924	17.106	13.902	17.302	12.169	11.63	12.27	15.725	12.282	11.315	10.042	12.328		1.93925	2.02113	1.97022	1.80143	2.13566	2.23257	2.1456	2.09379	1.77817	1.51875	1.87097	1.75505	1.71059
HORVU4Hr1G065410	chr4H	544816627	544825519	9.125	7.392	5.876	7.144	4.827	7.5	8.172	6.877	8.253	4.874	3.937	3.758	4.648	6.018	5.34	4.295	10.147	7.206	8.649	7.91	6.359	7.405	8.345	5.49	8.093	10.034	7.422	4.949	6.431	7.626	9.369	7.506		1.73375	1.37584	1.42491	1.68989	0.773395	1.37075	1.48707	1.3239	1.58002	0.790311	0.784197	0.48935	0.850253
HORVU4Hr1G066270	chr4H	551855901	551858769	106.105	104.746	58.444	62.186	48.171	69.519	63.143	50.874	60.444	73.545	86.356	94.079	77.509	79.581	73.525	83.893	62.331	79.334	39.823	41.063	28.255	25.54	42.528	29.408	49.501	55.168	59.037	47.143	39.926	36.57	50.332	48.829		7.08161	7.35889	6.87228	6.42281	5.48781	6.38189	6.28085	5.8995	5.8254	6.71733	7.3277	6.88728	6.94842
HORVU4Hr1G069540	chr4H	570889366	570891048	1.316	1.753	1.446	2.11	4.888	3.191	2.159	2.697	2.206	2.413	0.831	1.548	1.266	1.421	1.903	1.375	2.775	2.176	2.352	3.419	4.187	3.399	2.994	1.659	2.941	2.06	2.147	3.354	4.355	4.535	3.184	3.57		0.0910707	0.470696	0.12425	0.830071	2.03498	1.34748	0.869156	1.11193	0.916381	0.917222	-0.656375	0.431051	0.00973007
HORVU4Hr1G071340	chr4H	580316620	580318709	6.59	6.834	7.53	7.449	10.588	8.05	7.598	6.754	3.178	2.854	3.559	2.699	1.628	3.261	3.106	3.886	9.64	7.83	7.769	11.31	9.305	9.536	8.396	5.511	6.721	5.267	4.316	6.265	7.543	7.67	6.324	6.815		3.06508	3.09448	3.13739	3.28788	3.7971	3.32084	3.2526	3.10933	2.12411	1.86307	2.09086	1.88099	1.0592
HORVU4Hr1G074230	chr4H	593489954	593505010	1.963	2.072	2.424	3.266	2.335	1.994	2.489	2.39	1.194	1.171	1.094	1.006	0.839	1.018	1.259	1.231	2.282	2.139	2.199	2.351	1.99	2.046	2.606	1.509	1.552	1.642	1.305	1.368	1.49	1.63	2.091	1.841		2.16985	2.17315	2.51489	2.99405	2.41517	2.19287	2.49172	2.38959	1.51406	1.35859	1.3607	1.37803	0.958505
HORVU4Hr1G075180	chr4H	596914165	596917275	10.234	7.91	8.732	10.532	21.597	18.348	11.187	10.614	29.427	24.61	19.914	25.91	24.149	20.924	25.362	27.95	9.146	6.622	8.591	7.472	11.288	14.151	9.141	7.668	20.7	20.748	24.229	18.761	16.966	28.291	23.452	18.554		3.5505	3.33912	3.86186	3.60656	4.18135	4.25828	3.61396	3.39173	4.69146	4.95377	5.13742	4.86112	5.08232
HORVU4Hr1G075320	chr4H	597805479	597809443	8.284	8.206	5.206	5.409	8.418	9.712	6.229	6.58	11.586	13.366	9.483	10.378	10.635	11.047	8.245	11.443	3.917	6.248	4.109	4.936	4.495	4.703	2.649	3.573	5.95	7.5	5.285	6.922	4.092	4.842	4.501	4.005		2.37723	2.49024	2.43203	2.1697	2.55068	2.53926	2.23885	2.15789	2.84091	3.21402	3.34791	2.90494	3.32156
HORVU4Hr1G075340	chr4H	597944225	597945471	3.862	2.999	2.842	3.011	5.637	3.329	3.048	3.905	14.026	11.469	10.535	12.165	11.704	7.415	9.148	13.501	1.857	2.883	2.207	2.471	3.139	1.566	2.417	2.174	11.827	9.204	8.658	6.776	5.726	7.652	7.336	5.835		1.19061	0.797862	0.875222	0.965955	1.67448	0.97482	0.7808	1.11193	3.06487	2.73539	2.92285	2.91063	2.87348
HORVU4Hr1G076460	chr4H	600655796	600656302	5.449	3.89	4.896	3.519	3.424	5.387	7.509	3.733	2.942	6.419	9.623	7.259	4.76	3.185	5.628	7.341	2.016	1.288	3.186	1.534	2.466	2.504	2.35	3.25	2.055	3.15	2.713	3.892	4.496	4.038	4.374	4.283		0.0309497	-0.555777	0.192962	-0.300325	-0.743663	-0.103182	0.439763	-0.580749	-0.859404	0.230009	1.18013	0.48935	-0.0589827
HORVU4Hr1G077510	chr4H	604747329	604752330	0.575	0.531	1.199	0.487	1.968	1.437	0.377	0.63	3.357	3.778	1.48	2.115	2.803	3.654	2.522	2.745	0.598	0.352	0.585	0.802	0.649	1.35	0.51	0.268	2.044	1.621	1.159	1.847	2.528	1.417	2.113	1.772		-0.0317879	-0.101214	-0.104019	-0.380498	1.08486	0.335701	-1.03417	-0.721612	1.71825	1.62349	1.14113	1.64492	2.00132
HORVU4Hr1G077620	chr4H	604947925	604957358	58.988	57.775	43.752	42.137	63.478	62.151	57.408	66.763	49.883	48.713	63.321	46.006	52.272	51.709	50.418	52.446	32.543	31.333	33.658	34.337	34.435	34.159	33.814	30.371	24.766	23.659	30.26	24.945	22.762	27.7	26.501	24.302		5.43247	5.38542	5.09539	5.10047	5.49641	5.50739	5.40059	5.34416	5.22086	5.17763	5.28644	5.17481	5.29176
HORVU4Hr1G078770	chr4H	609002595	609004185	0.799	0.705	0.235	0.468	2.068	2.094	0.477	0.352	1.673	1.471	1.559	2.314	2.756	2.716	2.434	2.295	0.059	0.06	0.049	0.19	0	0.063	0	0.177	0.211	0.319	0.099	0.336	0.095	0.195	0.565	0.216		-0.569443	-0.787102	-2.06338	-1.11746	0.738207	0.744814	-1.39674	-1.75909	0.436052	0.23001	0.505896	0.95008	1.21282
HORVU4Hr1G079860	chr4H	613523306	613528175	11.122	13.766	15.396	24.049	16.201	17.237	12.039	16.632	20.215	12.028	19.225	14.332	10.098	9.733	13.966	17.106	59.523	55.862	75.17	59.938	70.778	77.282	72.542	65.2	59.896	69.449	73.122	36.352	52.451	72.343	75.56	54.619		2.85574	3.01577	3.54478	3.58033	2.18626	2.86029	3.01508	2.55141	3.13238	3.39993	3.54002	3.15532	2.88268
HORVU4Hr1G080410	chr4H	615347929	615351231	45.712	37.365	41.106	33.464	46.297	42.146	38.391	50.04	29.78	31.292	32.628	37.13	22.322	23.206	28.736	34.861	56.921	58.65	59.277	42.873	59.985	66.299	73.63	70.726	38.319	43.863	35.756	38.774	34.914	46.285	42.802	38.835		4.5357	4.5887	5.2292	4.52227	4.41934	4.42038	4.42162	4.59939	3.73464	4.08715	4.84157	4.2916	3.93882
HORVU4Hr1G080460	chr4H	615733150	615744460	16.656	20.418	14.454	11.862	21.486	29.067	18.771	19.286	26.302	29.005	27.682	27.968	28.68	27.496	27.04	31.862	10.382	11.03	12.081	14.388	15.639	12.959	11.474	13.55	18.007	19.194	11.592	17.93	19.293	13.698	17.936	16.115		4.00969	4.26109	3.84618	3.70211	4.35981	4.54835	4.14611	4.10543	4.59305	4.62	4.63255	4.57513	4.73448
HORVU4Hr1G080720	chr4H	616983182	616985533	3.95	2.4	3.021	2.464	3.177	4.372	2.43	2.961	3.418	2.954	2.949	3.098	3.302	3.482	3.129	2.975	0	0	0.02	0	0	0	0	0	0	0	0.027	0	0	0.028	0.338	0.022		2.18372	1.9085	2.52825	2.23841	2.09184	2.50825	2.15994	2.05368	2.47558	2.47149	2.58877	2.25321	2.50828
HORVU4Hr1G080880	chr4H	617658285	617659998	0.213	0.103	0.07	0.052	0	0.109	0	0	0.411	0.864	0.757	1.253	1.395	0.813	1.244	1.341	0.449	0.368	0.053	0.701	0	0.159	0	0	2.334	3.786	2.13	2.747	2.867	1.804	1.588	3.061		-3.20171	-3.7257	-3.64834	-3.92482	-5.60164	-4.01007	-5.78906	-6.00701	-2.20336	-1.00878	-0.800765	-0.554152	0.0753184
HORVU4Hr1G081110	chr4H	618418944	618420337	13.497	2.62	1.218	4.435	4.715	3.196	3.16	2.453	9.065	8.471	21.994	15.059	8.666	9.871	12.746	12.227	1.769	1.923	2.96	2.861	4.778	1.984	1.384	1.171	5.251	6.301	7.713	4.973	4.322	11.305	11.926	3.088		2.11298	0.839083	-0.104019	0.4675	1.59803	1.14643	-0.579599	0.622342	2.61584	2.59054	2.17048	2.54881	2.70758
HORVU4Hr1G081150	chr4H	618501669	618503538	40.641	26.09	12.003	16.49	26.241	27.181	11.948	13.671	37.514	37.217	26.581	36.613	36.279	33.412	31.013	40.269	15.462	16.815	11.915	14.478	13.567	12.15	9.953	6.373	24.223	28.563	24.642	14.452	17.753	21.634	19.768	15.557		4.99698	4.47234	3.62779	3.84557	4.11775	4.34307	3.12683	3.36585	4.63633	4.92762	4.79208	4.85142	5.00237
HORVU4Hr1G081170	chr4H	618506776	618508334	15.875	12.257	9.21	8.619	15.731	18.641	9.721	9.417	19.93	21.716	27.275	24.114	26.292	26.807	23.74	27.579	7.523	5.597	4.901	9.029	4.579	4.219	4.865	6.702	13.993	16.323	15.357	15.907	14.495	16.367	19.64	13.86		3.63371	3.3863	3.21378	2.25177	3.03135	3.24101	2.56409	2.69689	3.50771	4.32034	4.57884	4.22881	4.77205
HORVU4Hr1G082700	chr4H	622965104	622967809	17.501	15.483	16.581	11.965	16.796	16.992	11.773	14.88	14.943	16.229	17.259	14.213	15.479	16.514	12.581	17.059	10.099	12.096	10.59	9.357	11.38	13.199	13.385	11.329	14.945	12.566	8.501	8.964	11.83	9.573	10.419	8.753		4.64252	4.69356	5.12974	4.18892	4.19764	4.50168	4.07358	4.28875	4.09761	4.73646	5.25395	4.35959	4.81108
HORVU4Hr1G082860	chr4H	623300859	623301982	0.789	1.346	1.931	1.219	2.989	2.341	1.744	1.279	2.088	1.805	1.973	1.185	1.526	0.955	1.511	1.657	2.667	1.499	2.307	3.188	2.353	1.651	1.898	1.146	2.473	2.835	1.928	4.243	3.539	3.134	3.821	4.225		-1.43618	-0.787102	-0.375321	-0.754891	0.420724	-0.0404467	-0.234467	-0.877731	-0.0211549	-0.367232	-0.404836	-0.81131	-0.661647
HORVU4Hr1G084210	chr4H	627896459	627898741	14.978	13.923	13.322	15.351	13.933	14.111	20.033	16.729	6.284	7.516	11.289	6.873	2.955	2.915	9.186	9.085	23.009	18.109	25.472	22.805	25.532	25.298	27.619	26.625	10.565	7.306	7.006	10.357	10.606	10.931	11.758	11.155		3.28693	3.1114	3.18033	3.48174	3.16985	3.17645	3.69274	3.43386	2.06775	2.26026	3.02277	2.2532	1.02641
HORVU4Hr1G087230	chr4H	636352038	636357622	39.861	35.237	20.2	22.079	15.994	18.083	10.423	7.501	45.074	59.356	61.654	61.151	92.443	112.1	63.887	65.983	15.799	17.323	7.961	11.568	3.088	2.193	6.379	2.734	38.667	41.85	42.907	36.906	32.689	29.927	30.131	41.35		5.46654	5.4084	4.88198	4.7417	3.97126	4.25889	3.47069	3.05638	5.56126	6.21194	6.5461	6.14395	6.9376
HORVU4Hr1G087760	chr4H	638201783	638202868	12.663	9.061	7.984	8.417	15.861	12.655	16.779	11.694	37.795	24.438	30.446	34.927	27.035	23.939	33.289	43.57	5.458	4.571	5.669	4.418	13.017	16.742	12.23	11.624	21.828	21.288	30.109	16.527	18.347	25.589	30.029	19.183		2.1417	1.82889	2.26654	1.8031	2.17314	2.04159	2.61609	1.89385	3.50771	3.24521	4.15343	3.6561	3.60306
HORVU4Hr1G089030	chr4H	641464335	641465907	2.088	2.554	2.433	2.18	1.996	2.834	2.271	2.657	3.461	4.851	3.144	2.662	4.691	3.684	3.973	3.022	1.419	1.611	1.318	1.411	1.871	2.38	1.269	0.857	4.286	3.817	4.88	3.249	4.113	4.891	3.529	3.612		0.626108	0.993117	1.24243	0.830071	0.375636	0.97482	0.686678	0.887804	1.21514	1.90961	1.66555	1.01105	1.98434
HORVU5Hr1G004370	chr5H	8012712	8214490	35.774	22.787	16.106	14.109	17.71	17.196	14.397	16.446	27.125	21.455	8.369	12.679	8.177	10.348	6.196	13.299	12.657	18.648	8.667	6.678	9.77	13.176	7.645	4.198	11.442	10.815	9.125	7.452	6.154	8.94	5.053	4.686		4.07813	3.56942	2.86272	2.98401	3.28538	3.08092	2.67447	3.02916	3.74546	3.43217	2.38594	2.93615	2.06122
HORVU5Hr1G005810	chr5H	9340328	9341430	2.517	1.913	3.682	6.115	7.269	8.4	5	5.251	9.392	9.676	7.961	8.311	7.216	6.449	7.778	9.198	4.095	2.85	7.702	7.2	4.588	5.84	4.577	2.149	11.204	10.691	11.207	19.136	12.937	16.289	16.129	15.87		0.54245	0.115601	1.03348	1.90807	2.09184	2.25671	1.54186	1.60032	2.48422	2.44012	2.2087	2.35862	2.06728
HORVU5Hr1G007390	chr5H	14135837	14140693	1.831	1.432	2.89	2.851	4.303	3.33	1.181	2.199	2.709	1.67	2.852	2.642	1.683	2.204	2.556	2.735	2.203	3.02	3.506	5.739	1.781	4.64	4.636	2.311	4.327	3.869	4.238	6.456	4.357	6.955	7.163	7.758		-0.0499691	-0.452683	0.606914	0.701019	1.13982	0.742287	-0.744661	0.222628	0.653349	-0.0964989	0.784197	0.579315	-0.0219519
HORVU5Hr1G007400	chr5H	14142216	14143192	0.389	0.469	0.578	1.139	1.541	1.209	1.096	1.249	1.478	1.613	0.254	0.797	1.196	0.661	1.806	1.801	0.682	0.497	1.123	1.922	0.693	0.648	0.505	0.922	2.543	2.465	2.271	2.933	2.989	2.155	3.483	3.353		-2.35371	-2.14074	-1.77387	-0.754891	-0.472361	-0.840148	-0.931074	-0.797561	-0.477533	-0.443181	-2.72676	-1.31088	-0.772678
HORVU5Hr1G008650	chr5H	19686414	19687680	1.239	1.589	2.054	2.621	3.433	3.229	1.67	2.541	3.668	3.282	3.581	4.548	4.383	4.817	4.907	5.711	1.78	0.827	2.463	2.521	3.022	2.136	2.63	1.074	5.227	4.752	5.695	6.922	7.314	8.269	6.653	7.321		-0.394356	-0.101211	0.258551	0.757008	1.08486	0.944123	0.0935876	0.622343	1.23575	0.976723	1.14113	1.57933	1.45383
HORVU5Hr1G009280	chr5H	21459849	21461020	3.327	4.479	2.527	2.624	6.146	5.73	2.604	3.015	5.427	4.907	3.242	4.316	3.556	4.254	2.74	4.264	2.901	2.453	3.388	3.01	2.611	3.867	2.564	1.923	3.298	2.668	3.266	2.526	1.803	2.869	2.658	1.443		0.734488	1.31616	0.875222	0.587466	1.28899	1.42242	0.340318	0.500781	1.16644	1.39587	1.21809	1.12295	1.07851
HORVU5Hr1G022230	chr5H	112096932	112099829	2.975	3.485	2.47	2.779	3.083	4.307	2.476	2.976	2.318	2.618	1.852	1.788	1.71	2.561	1.858	1.686	4.984	4.923	3.947	4.63	3.65	4.196	3.307	3.543	2.638	3.259	3.641	3.2	3.496	2.905	1.758	2.862		2.35288	2.54108	2.11542	2.36674	2.40398	2.83542	2.07513	2.39813	2.11301	2.16115	1.74572	1.76778	1.70241
HORVU5Hr1G023790	chr5H	126299428	126303182	0.079	0	0.749	1.038	0.08	0.05	0	0	0.043	0.023	0.031	0.048	0.025	0.046	0	0	8.07	9.49	9.83	8.481	7.999	8.279	7.059	8.982	7.286	8.868	7.607	7.29	7.386	7.451	5.892	7.033		-2.71628	-5.31066	0.548057	0.865261	-2.79429	-3.27311	-5.78906	-6.00701	-3.58187	-4.06767	-3.46373	-3.36076	-3.83157
HORVU5Hr1G023900	chr5H	127757588	127758550	2.315	1.338	3.418	2.949	1.883	3.062	3.704	4.442	2.786	1.464	2.773	3.105	3.4	1.903	3.601	1.892	10.001	8.288	13.695	11.087	14.115	10.114	10.641	11.833	10.045	8.134	6.92	8.57	7.574	6.121	5.686	7.426		-0.554691	-1.40377	0.0520998	-0.0835139	-1.20933	-0.237484	-0.491094	-0.174124	-0.774515	-1.12907	-0.0944963	-0.464637	-0.131132
HORVU5Hr1G026850	chr5H	152780470	152832251	1.741	2.565	2.006	2.608	2.286	2.468	2.111	1.864	1.876	2.048	1.104	1.543	1.34	2.116	1.603	1.054	2.795	3.494	2.475	3.554	1.854	2.186	2.327	2.584	2.489	2.488	1.878	3.264	1.755	2.664	1.235	1.985		3.65469	4.1528	4.21614	4.36215	3.74232	3.83326	3.93269	3.7803	3.81754	3.92396	3.07376	3.67784	3.32215
HORVU5Hr1G037650	chr5H	270829399	270832782	0	0	0.303	0.359	0	0	0	0	0	0	0	0	0	0	0	0	1.536	1.189	1.184	0.972	0.293	1.495	2.648	1.124	1.899	2.473	3.656	3.322	2.055	2.863	2.265	2.769		-5.52364	-5.31066	-2.04771	-2.32755	-5.60164	-5.59504	-5.78906	-6.00701	-5.9038	-5.65263	-5.04869	-6.16886	-5.41653
HORVU5Hr1G040410	chr5H	299698809	299699725	6.619	5.44	5.483	6.06	7.393	5.521	7.811	6.129	6.146	4.525	3.642	4.356	5.748	4.519	4.825	5.497	1.557	2.005	1.823	2.089	1.63	1.947	2.201	2.599	1.681	1.957	2.007	1.897	2.712	2.253	1.873	2.114		1.96118	1.76846	1.83515	1.84238	2.05508	1.69288	2.07738	1.8494	1.8163	1.49507	1.33003	1.43161	1.90803
HORVU5Hr1G043460	chr5H	335387588	335388635	7.428	4.652	2.946	3.719	3.941	4.195	3.839	2.712	6.41	7.313	9.122	6.29	9.324	11.585	7.075	6.108	3.934	5.293	4.918	2.859	3.184	3.128	2.207	3.767	5.6	4.6	3.763	5.766	5.556	5.231	3.359	3.091		1.96018	1.40358	1.07048	1.11958	0.738206	1.00488	1.10576	0.402377	1.54741	2.12215	2.85217	1.75595	2.61137
HORVU5Hr1G045290	chr5H	350384129	350388890	2.472	1.932	2.179	1.683	2.006	1.756	1.835	1.659	1.548	2.228	1.975	1.691	2.321	1.747	3.053	2.382	1.78	0.847	1.649	1.972	2.368	2.145	1.497	0.884	1.424	1.784	1.667	1.63	1.377	1.669	1.509	0.818		1.32185	0.993118	0.64934	1.33571	1.29318	1.03432	1.00536	0.887804	1.01506	1.35832	1.21809	1.08853	1.61689
HORVU5Hr1G045650	chr5H	353125421	353127305	0.67	1.164	2.576	0.908	2.538	3.137	1.003	0.625	3.229	5.165	4.528	4.605	5.747	11.289	3.367	5.308	0.69	0.726	0.999	1.798	0.939	0.682	0.298	0.355	1.966	2.339	3.033	3.414	2.025	2.43	1.61	3.692		-0.394354	0.666617	2.02409	0.32311	1.34087	1.83959	0.188224	-0.515161	1.67363	2.74397	2.88795	2.4786	3.01392
HORVU5Hr1G046040	chr5H	358044605	358045278	0.673	2.008	1.759	1.733	4.432	2.841	1.917	1.533	1.366	1.918	5.751	2.008	1.387	1.089	2.282	1.951	2.006	1.677	2.255	2.413	2.951	3.085	1.918	1.484	3.48	3.662	2.541	3.677	5.383	6.586	5.43	4.334		-2.35371	-0.787102	-1.14584	-1.11746	0.280999	-0.385582	-1.03417	-1.25213	-1.38024	-0.897746	0.566017	-0.81131	-1.32907
HORVU5Hr1G048550	chr5H	376069052	376071329	6.614	4.028	2.354	4.28	4.186	5.251	4.055	5.307	4.499	3.715	4.6	3.589	3.086	4.997	2.897	4.159	6.62	6.087	5.499	8.167	6.479	6.398	6.318	6.475	5.952	5.996	6.185	5.82	4.359	3.634	3.99	5.389		2.18372	1.45752	0.789068	1.5455	1.57826	1.88878	1.59465	1.88173	1.71826	1.38079	1.05983	1.43847	1.18338
HORVU5Hr1G053190	chr5H	416859790	416860703	0.81	1.246	0.239	0.327	1.657	1.107	0.372	0.492	3.113	2.359	3.99	4.586	7.478	4.776	3.962	3.615	0.941	0.404	0.85	0.94	1.004	0.402	0.179	0.29	2.769	2.05	2.137	1.019	2.852	2.616	1.735	1.265		-1.27571	-0.555777	-2.42595	-2.33985	-0.647448	-0.951179	-2.32962	-2.10012	0.362989	0.369734	1.55122	1.23202	2.17592
HORVU5Hr1G057840	chr5H	452817818	452819394	51.801	46.875	50.188	59.273	45.817	43.147	56.938	54.44	46.032	54.829	48.867	41.256	61.401	50.882	39.309	48.963	32.186	44.25	55.975	43.731	55.098	56.626	45.479	44.664	37.931	48.729	33.851	27.434	36.754	39.953	34.859	19.95		3.94193	3.77415	4.2404	4.20275	3.76686	3.64575	4.06425	3.96597	3.90838	4.09724	4.48464	3.86043	4.4116
HORVU5Hr1G062560	chr5H	486627363	486628454	0.791	0.859	2.663	2.38	1.886	1.26	1.092	1.629	1.178	0.968	1.9	1.108	0.587	0.413	1.293	0.839	1.832	1.568	2.565	2.945	2.156	1.167	2.111	1.775	2.134	1.671	1.436	1.763	2.731	2.006	3.5	3.325		-1.00008	-0.918347	0.697435	0.639968	0.231246	-0.385582	-0.579602	0.0153537	-0.349209	-0.698438	0.308859	-0.440941	-1.32907
HORVU5Hr1G062900	chr5H	488374544	488376302	1.792	1.854	1.942	2.506	3.191	2.752	2.365	2.395	1.305	1.067	2.25	1.174	1.031	0.573	1.425	0.988	2.54	2.158	2.267	3.397	2.453	3.217	3.124	1.714	1.699	1.525	1.58	1.75	2.822	2.536	2.641	2.99		1.01552	1.02919	1.07048	1.58825	1.86596	1.60464	1.39085	1.42761	0.635361	0.278103	1.32635	0.48935	0.255891
HORVU5Hr1G063710	chr5H	494099594	494107593	1.302	1.376	1.773	1.823	2.129	1.669	1.473	1.31	1.103	0.976	1.165	1.031	0.741	0.865	1.863	0.625	3.035	4.065	2.268	1.847	2.082	3.965	2.358	2.473	2.3	2.188	1.52	1.245	2.595	2.745	1.554	2.498		1.01552	0.840312	1.83243	1.2786	1.24257	1.1197	0.750102	0.950769	0.969677	0.21746	0.44316	0.571398	-0.0839227
HORVU5Hr1G067500	chr5H	513088549	513089802	2.192	0.568	1.614	1.323	2.471	1.923	1.014	0.988	2.978	3.281	2.272	3.687	2.744	2.173	2.7	3.349	0.207	0.394	1.338	0.604	0.777	0.821	0.329	0.152	1.926	2.328	1.858	4.459	0.745	1.621	1.293	1.06		-0.394356	-1.85123	-0.70974	-0.465386	0.0707816	-0.237485	-1.1452	-1.25213	0.36299	0.576185	0.377571	0.599323	0.416353
HORVU5Hr1G068330	chr5H	517209709	517212889	2.944	4.258	2.329	1.513	3.317	1.925	3.066	2.875	2.31	2.573	1.567	2.497	2.352	1.854	1.764	2.312	1.604	1.429	1.675	0.628	0.499	1.257	1.728	1.931	1.073	0.965	1.024	0.881	0.718	0.953	0.511	0.443		1.75248	2.47724	1.86473	0.933166	1.08486	1.11921	1.52383	1.4442	1.03872	1.84721	1.55122	1.39338	1.80263
HORVU5Hr1G071020	chr5H	531383654	531388960	2.334	1.641	1.827	3.04	2.589	1.7	1.806	2.289	2.089	2.012	3.215	2.115	2.871	2.801	2.617	3.15	1.278	1.106	1.835	1.271	1.799	1.877	2.168	1.463	1.441	1.973	1.828	2.203	1.219	1.394	2.119	1.99		2.23301	2.06499	1.99999	2.55566	2.40078	2.08417	2.17171	2.12898	2.49838	2.32209	2.30362	2.44636	2.62858
HORVU5Hr1G072060	chr5H	534753597	534758574	1.681	1.37	1.333	1.059	1.912	1.637	2.062	1.448	9.293	3.984	14.66	14.155	44.609	31.494	19.823	13.071	0.586	1.053	1.099	0.79	1.198	1.179	0.737	0.978	7.589	10.322	22.828	5.757	16.996	16.592	9.002	1.316		1.65627	1.34755	1.36661	1.12059	1.74801	1.60566	1.90443	1.4442	1.62636	1.52929	2.22743	2.05616	2.9281
HORVU5Hr1G073500	chr5H	539453177	539454226	0	0	0	0	0	0	0	0	8.725	6.936	5.06	12.525	21.674	17.086	11.962	10.836	0	0	0	0	0	0	0	0	4.465	8.006	7.758	6.882	7.273	12.146	5.708	5.454		-5.52364	-5.31066	-5.2333	-5.50978	-5.60164	-5.59504	-5.78906	-6.00701	1.56381	1.86307	2.09086	2.44952	3.71017
HORVU5Hr1G074320	chr5H	542976111	542978477	1.336	1.118	1.235	1.504	1.789	1.721	0.979	1.191	0.597	0.768	1.064	0.85	0.657	0.561	1.09	0.746	2.183	1.76	1.126	2.522	1.625	2.241	2.05	1.055	1.982	1.388	1.539	1.556	2.057	3.081	1.32	1.98		0.359004	0.0468878	0.12425	0.598746	0.807747	0.671751	-0.00769571	0.18281	-0.694345	-0.443181	-0.0944963	-0.191582	-0.661647
HORVU5Hr1G075210	chr5H	546296189	546296987	2.195	3.991	2.87	3.594	4.283	5.3	3.072	2.683	2.426	2.786	0.652	1.22	1.184	2.792	1.393	2.572	3.355	3.09	3.388	3.808	4.436	3.537	3.559	2.427	3.504	2.741	2.546	3.043	3.127	3.238	3.227	2.667		-0.665658	0.181189	-0.188908	0.218142	0.280999	0.513489	-0.174346	-0.452425	-0.477533	-0.367232	-2.24134	-1.41397	-1.50964
HORVU5Hr1G076770	chr5H	551930918	551932663	7.212	6.06	3.221	2.611	4.015	5.08	2.513	4.58	7.22	7.383	5.609	7.136	9.701	7.797	7.334	10.807	3.777	4.21	2.969	2.639	4.553	2.06	2.888	1.538	5.229	4.87	2.501	6.857	3.435	3.22	2.466	2.666		2.38925	2.10719	1.82198	1.17672	1.05657	1.69959	0.952413	1.28761	2.20995	2.30737	2.73921	2.60922	2.68675
HORVU5Hr1G076860	chr5H	552029718	552035594	0.262	0.113	3.732	0.242	0.204	1.419	0.19	2.026	2.779	1.386	0.211	0.861	1.391	1.294	1.289	0.201	4.124	4.271	1.07	1.645	4.806	2.802	2.491	0.294	2.827	4.467	1.602	6.779	5.769	1.078	2.861	4.123		-0.238237	-1.40377	0.63224	-0.300327	-0.55725	-0.411527	-0.744661	-0.0762768	-0.552136	-0.226369	-0.656375	-0.883457	-0.601356
HORVU5Hr1G078280	chr5H	554717194	554718463	2.868	2.282	3.481	1.632	4.366	2.963	2.266	3.636	0.918	0.997	0.798	1.049	0.718	0.56	1.562	1.188	3.934	3.886	4.662	3.824	3.886	5.214	3.57	2.306	1.726	1.849	1.304	2.063	4.613	4.418	3.848	3.265		0.743147	0.361761	0.789065	-0.0179256	1.38704	0.708745	0.439763	1.02641	-0.774515	-0.794653	-1.34825	-0.614273	-1.32907
HORVU5Hr1G079010	chr5H	556199298	556200210	2.394	3.116	2.848	2.586	3.454	2.078	2.332	3.444	1.982	1.231	2.393	2.119	1.285	1.715	2.334	1.437	2.438	3.576	2.585	3.15	2.775	3.069	2.526	1.064	2.447	2.649	2.314	2.455	5.099	3.772	3.893	3.781		-0.314186	-0.025262	-0.104019	-0.0835139	0.231246	-0.550641	-0.297202	0.18281	-0.477533	-1.26032	-0.404836	-0.387502	-1.16861
HORVU5Hr1G080580	chr5H	561658455	561660285	5.819	5.232	7.277	6.243	3.325	5.131	6.214	6.016	5.586	5.515	5.708	5.962	4.31	3.202	4.336	7.797	5.015	3.802	5.85	4.329	5.424	4.914	4.29	5.736	5.748	4.23	3.382	2.503	2.42	2.8	3.24	2.731		2.19746	2.22072	3.09313	2.46176	1.21853	1.95186	2.18249	2.16791	2.00909	2.26026	2.87612	2.26993	2.06728
HORVU5Hr1G081450	chr5H	564406197	564410417	10	8.019	11.399	9.699	9.011	8.77	11.903	8.888	7.035	9.633	11.165	8.254	6.421	6.893	9.172	8.558	6.554	5.804	6.611	4.024	6.474	8.99	5.666	6.62	9.477	7.907	5.902	3.628	7.625	6.404	7.422	7.058		2.73846	2.45089	3.75822	2.82561	2.56326	2.56987	2.79966	2.48083	2.37697	2.71805	3.40663	2.54882	2.39725
HORVU5Hr1G081860	chr5H	565886213	565891313	4.768	4.633	2.824	3.597	6.134	5.341	4.102	4.588	5.175	4.631	4.55	3.523	4.462	4.37	3.99	4.2	3.203	3.797	3.926	3.498	3.698	3.577	4.573	3.046	3.12	3.194	2.359	2.222	2.327	2.928	2.981	1.981		3.15232	2.84415	2.7946	3.22831	3.50949	3.52131	3.11483	3.2899	3.54122	3.46371	3.18493	3.17321	3.44455
HORVU5Hr1G083850	chr5H	570553711	570555694	0.139	0.192	0.355	0.563	1.731	0.905	0.426	0.662	1.506	1.371	1.424	1.675	1.575	1.525	1.897	1.26	0.525	0.309	0.598	0.76	0.422	0.899	0.543	0.291	2.169	2.011	2.422	3.001	3.107	2.53	2.08	3.27		-2.71628	-2.14074	-1.53286	-0.754893	0.874089	-0.103182	-1.1452	-0.580749	0.754413	0.537191	0.623733	0.907954	0.733212
HORVU5Hr1G088980	chr5H	583297092	583298636	1.749	1.762	1.914	1.379	1.729	1.497	1.498	1.411	1.92	1.35	1.266	2.297	2.736	3.074	1.867	1.545	2.895	2.489	2.564	2.773	2.478	2.536	2.457	2.316	2.471	2.392	2.639	2.062	2.979	2.141	2.055	1.445		1.12022	1.09873	1.32129	0.933165	1.0988	0.880698	0.7808	0.800341	1.28603	0.739683	0.83395	1.56585	1.84085
HORVU5Hr1G089040	chr5H	583432256	583433800	1.749	1.762	1.914	1.379	1.729	1.497	1.498	1.411	1.92	1.35	1.266	2.297	2.736	3.074	1.867	1.545	2.895	2.489	2.564	2.773	2.478	2.536	2.457	2.316	2.471	2.392	2.639	2.062	2.979	2.141	2.055	1.445		1.12022	1.09873	1.32129	0.933165	1.0988	0.880698	0.7808	0.800341	1.28603	0.739683	0.83395	1.56585	1.84085
HORVU5Hr1G089140	chr5H	584237391	584316857	2.601	2.704	1.97	2.153	4.341	3.335	2.018	2.044	4.706	5.4	6.499	4.382	4.51	6.068	4.335	4.79	2.315	1.452	1.743	1.972	2.014	2.679	2.756	2.133	3.995	3.439	3.651	2.813	3.143	2.824	3.841	2.27		0.743147	0.918154	0.916445	0.719042	1.21853	1.03432	0.439763	0.259774	1.39082	1.89426	2.71286	1.52463	1.85959
HORVU5Hr1G091880	chr5H	587288776	587291442	9.513	9.324	9.127	7.541	9.942	11.118	10.216	7.245	9.05	8.834	7.279	7.629	7.748	9.062	8.005	8.485	3.567	3.492	3.483	4.364	3.363	3.935	3.542	4.074	3.421	3.73	3.45	3.555	2.722	2.776	4.708	3.889		2.35345	2.35898	2.28117	2.16821	2.6166	2.6866	2.63155	2.1648	2.33938	2.16761	1.92524	2.3129	2.21914
HORVU5Hr1G093400	chr5H	591687484	591697339	4.696	3.947	2.446	2.479	3.057	2.637	2.201	2.544	3.652	3.099	2.826	2.464	2.597	2.5	2.103	3.095	2.625	3.057	2.663	2.267	2.941	2.235	2.314	2.476	3.022	3.044	1.891	1.503	1.719	1.803	1.552	1.592		4.3359	3.93963	3.3924	3.60136	3.71351	3.53167	3.22497	3.55332	4.06343	3.81701	3.2867	3.61414	3.48131
HORVU5Hr1G094480	chr5H	595833459	595834558	1.106	1.584	1.749	0.823	2.897	2.49	1.268	1.484	0.951	0.714	0.698	0.884	0.935	0.853	1.103	0.937	1.286	1.886	1.915	2.155	2.092	1.727	1.807	1.133	1.686	1.237	1.501	1.922	2.438	2.402	1.752	2.568		-0.665658	-0.187089	-0.104019	-0.986217	0.730233	0.427332	-0.503653	-0.279094	-0.762463	-1.26032	-1.34825	-0.89165	-0.892973
HORVU5Hr1G097250	chr5H	603721933	603723427	2.103	2.442	2.981	2.587	2.272	2.456	1.852	2.114	0.9	0.53	0.769	0.665	0.311	0.144	0.666	0.522	1.895	2.503	2.358	2.63	2.083	3.607	2.506	1.334	2.123	1.417	1.021	2.031	2.151	1.88	2.057	1.408		0.919304	1.09873	1.30586	1.28464	1.05657	1.09147	0.718739	0.911849	-0.175878	-1.00878	-0.525131	-0.614273	-1.71609
HORVU5Hr1G099500	chr5H	610339425	610341891	0.734	0.696	1.438	1.421	2.316	1.791	1.608	0.457	2.737	1.667	1.494	2.232	2.919	2.867	2.648	2.598	0.624	0.476	1.469	1.489	0.712	1.658	0.708	0.649	3.662	3.388	4.203	6.637	4.02	3.764	3.423	5.644		-1.00008	-0.555777	-0.70974	0.271581	0.548104	0.186324	-0.362791	-1.05282	0.63536	0.79031	0.83395	0.907954	0.887247
HORVU5Hr1G100390	chr5H	611440853	611442137	0.807	1.261	1.949	1.426	3.198	2.632	1.515	1.011	2.482	2.768	1.388	2.201	2.891	2.405	2.365	2.297	1.401	0.721	1.441	1.781	2.01	2.094	1.272	0.504	3.417	3.338	3.254	3.496	4.014	4.968	3.836	4.595		-1.61675	-1.06274	-0.104017	-0.465385	0.665142	0.287608	-0.659774	-1.14903	0.362989	0.369734	-0.525131	0.240529	0.605833
HORVU5Hr1G104930	chr5H	620514534	620515533	14.855	13.848	15.861	14.847	12.898	10.095	16.63	19.382	6.5	4.006	4.828	5.559	2.636	2.138	6.925	7.877	19.984	19.624	23.911	16.907	28.26	28.899	28.138	26.68	8.088	5.781	3.706	7.33	7.703	7.014	6.874	5.48		3.07255	2.89391	3.31744	3.26171	2.77773	2.42177	3.24161	3.40873	1.84439	1.16755	1.63781	1.69532	0.649555
HORVU5Hr1G105650	chr5H	621894768	621900075	2.497	2.202	2.983	2.993	3.513	2.961	2.452	2.53	2.869	2.466	2.695	3.482	3.765	4.58	2.192	2.888	2.322	2.969	3.223	1.654	2.144	1.909	1.663	2.244	1.886	1.734	2.946	2.042	1.53	2.261	1.81	3.335		1.37118	1.22849	1.90625	1.97404	1.88217	1.90481	1.41062	1.52437	1.77568	1.48692	1.84612	1.89183	2.23452
HORVU5Hr1G107220	chr5H	626195016	626198481	1.109	1.272	1.322	1.024	1.778	1.778	1.325	1.389	2.229	2.2	1.837	2.544	3.097	2.859	2.491	2.852	0.868	0.637	1.014	0.891	0.906	0.845	0.953	0.636	1.854	1.868	1.839	2.281	2.294	2.153	2.066	2.794		0.476361	0.666616	0.916445	0.534615	1.08486	1.09147	0.620336	0.76117	1.41813	1.43483	1.39425	1.68289	2.00132
HORVU5Hr1G107230	chr5H	626238773	626242238	1.109	1.272	1.322	1.024	1.778	1.778	1.325	1.389	2.229	2.2	1.837	2.544	3.097	2.859	2.491	2.852	0.868	0.637	1.014	0.891	0.906	0.845	0.953	0.636	1.854	1.868	1.839	2.281	2.294	2.153	2.066	2.794		0.476361	0.666616	0.916445	0.534615	1.08486	1.09147	0.620336	0.76117	1.41813	1.43483	1.39425	1.68289	2.00132
HORVU5Hr1G107690	chr5H	627337962	627340029	0.14	0.131	0.497	0.813	1.115	0.987	0.451	0.379	1.465	1.264	2.17	1.379	1.49	1.338	1.291	1.317	0.387	0.227	0.353	0.686	0.629	0.603	0.539	0.368	1.848	1.876	2.232	2.239	2.23	2.909	1.955	2.576		-2.06421	-2.14074	-0.279106	0.467501	0.841299	0.633783	-0.579602	-0.721612	1.21514	0.947279	1.7968	1.16206	1.26997
HORVU5Hr1G108510	chr5H	628064664	628065730	0.24	0.956	1.263	1.579	1.758	1.63	1.522	0.754	2.217	2.582	3.964	2.961	2.502	1.444	2.594	2.097	0.923	0.722	1.184	1.288	1.466	1.199	1.244	0.362	3.294	3.65	3.548	4.589	3.644	5.024	3.801	4.415		-2.35371	-0.452683	-0.023849	0.323111	0.420724	0.287608	-0.00769571	-0.797561	0.725559	0.886525	1.58066	1.16206	0.923315
HORVU5Hr1G110910	chr5H	634495687	634501741	1.995	3.015	1.227	1.48	1.99	2.312	2.442	1.974	1.795	1.631	1.618	1.701	1.927	1.868	2.825	2.561	3.319	2.955	2.797	2.749	2.597	3.281	3.061	2.247	2.232	3.378	2.713	2.644	2.228	3.303	2.56	3.295		1.04622	1.09873	0.548055	0.899612	1.13982	1.32383	1.44935	1.19266	1.15149	0.976722	1.14113	1.10726	1.18338
HORVU5Hr1G112060	chr5H	638106772	638158996	1.011	2.509	3.919	4.56	7.435	9.321	6.588	8.277	28.333	25.883	26.578	35.397	31.598	27.165	37.86	35.708	0.041	1.067	1.462	2.852	1.731	2.716	4.004	2.742	8.116	7.517	12.741	8.416	8.154	6.985	14.41	11.17		-1.64664	-0.357977	0.611551	0.716835	1.22398	1.53469	1.03453	1.30446	3.18962	2.95724	3.25112	3.58094	3.35865
HORVU5Hr1G112480	chr5H	639496357	639498209	3.346	3.95	3.903	3.996	4.431	3.529	3.049	4.348	2.883	3.124	2.015	2.305	1.63	1.854	2.034	2.566	3.649	3.485	3.642	4.324	3.237	3.953	2.983	3.222	2.06	2.454	1.163	1.083	1.283	1.014	1.208	1.36		2.09841	2.28179	2.26654	2.42659	2.52207	2.15316	1.91674	2.47675	1.9962	2.02609	1.4591	1.68261	1.15332
HORVU5Hr1G118880	chr5H	653935146	653944037	1.315	1.805	0.869	1.81	0.905	0.684	1.443	0.838	1.618	1.16	0.401	1.034	0.399	0.752	0.512	1.558	4.391	5.236	4.988	5.449	5.318	3.796	4.492	5.769	5.565	6.105	3.429	3.6	4.247	3.017	2.991	2.723		1.52054	1.65706	1.27223	1.60271	0.61535	0.293207	0.931967	0.836524	1.22069	1.40795	0.00160879	0.955197	-0.0562435
HORVU5Hr1G119280	chr5H	655283137	655289811	1.153	1.141	1.359	1.346	1.635	0.904	0.866	1.064	1.027	1.014	1.337	1.007	0.922	1.33	0.821	0.658	2.983	2.064	2.042	2.959	1.856	2.857	3.092	1.693	2.428	2.645	1.593	1.91	1.859	1.239	1.897	2.38		0.119219	0.0968837	0.568648	0.523727	0.177953	-0.435893	-0.21716	-0.0608868	0.02943	-0.0392154	0.611814	0.129733	0.198175
HORVU5Hr1G125420	chr5H	668642121	668644795	14.917	17.122	23.972	18.472	13.076	13.531	16.152	17.619	6.287	7.941	5.886	5.342	5.958	12.676	7.042	5.713	20.476	28.475	26.271	27.793	14.232	14.448	21.613	19.119	8.883	12.521	11.228	6.733	11.466	12.35	9.118	14.75		3.25341	3.45421	3.99792	3.78714	3.05273	3.18946	3.27425	3.46639	2.15637	2.30737	1.84612	1.92344	2.06728
HORVU6Hr1G000030	chr6H	163421	164706	0.805	1.353	2.709	1.429	8.345	2.956	4.837	5.433	25.54	29.992	20.75	34.381	25.285	34.493	37.227	25.814	1.904	1.766	2.394	5.785	0.647	2.659	5.472	1.974	9.638	15.073	22.318	15.028	8.123	9.019	14.022	20.416		-1.84192	-1.23209	-0.0164751	-0.850562	1.41117	-0.0731638	0.657991	0.780094	3.02952	3.17148	2.88825	3.54561	3.05542
HORVU6Hr1G000120	chr6H	337890	338641	2.257	2.358	1.195	4.353	3.103	3.247	3.951	3.225	1.157	0.586	1.432	1.257	0.518	0.465	0.992	1.237	5.328	3.609	3.679	6.206	1.76	4.591	4.137	3.75	1.723	2.295	1.749	2.879	3.045	3.345	5.188	3.357		-0.665658	-0.555777	-1.53286	0.372864	-0.17538	-0.168771	0.141682	-0.174124	-1.51148	-2.48271	-1.34825	-1.41397	-2.60918
HORVU6Hr1G000680	chr6H	1855466	1957495	1.338	2.129	4.298	1.806	12.898	12.922	9.422	6.689	40.868	48.121	47.586	52.693	52.958	45.634	62.683	64.116	1.323	1.769	1.64	2.628	0.521	0.927	2.842	1.787	9.272	12.468	20.167	11.753	10.638	9.384	22.852	14.034		-1.30868	-0.718272	0.516755	-0.371281	1.96602	1.90593	1.54783	1.01196	3.64268	3.79932	4.02466	4.09948	4.06143
HORVU6Hr1G000810	chr6H	2505048	3171401	4.705	6.475	5.158	6.055	25.269	15.55	4.981	4.003	79.322	80.713	75.607	101.67	70.395	79.125	97.614	85.708	2.562	1.551	4.437	5.142	1.937	2.309	3.6	0.444	21.407	22.493	49.078	31.349	24.575	40.702	40.724	35.223		0.542448	0.993118	0.649341	0.896155	2.98263	2.23151	0.653889	0.332835	4.56691	4.57164	4.59097	5.01986	4.49619
HORVU6Hr1G000830	chr6H	2594723	2881020	1.973	2.338	1.354	3.562	0.81	1.538	2.486	1.592	6.877	3.572	4.232	9.477	2.654	4.524	10.841	6.498	0.265	1.295	1.699	2.333	0.835	0.268	0.643	0.395	3.146	1.858	4.311	4.818	1.583	1.264	0.323	1.938		-1.90704	-0.962443	-3.15173	-0.560094	-2.61861	-1.91411	-1.33198	-1.5158	0.639987	0.00583235	-0.853107	1.24242	-0.206732
HORVU6Hr1G001180	chr6H	3928964	3929694	3.658	4.336	2.049	3.468	6.301	4.406	3.148	3.627	2.137	1.472	2.792	2.347	1.597	3.192	1.014	1.666	4.457	2.339	2.678	4.792	5.884	5.892	4.793	3.009	2.927	3.823	3.513	2.741	5.394	5.591	5.269	4.413		0.309251	0.470696	-0.375321	0.420959	1.05657	0.513489	0.0935876	0.259772	-0.411945	-1.00878	0.0805904	-0.238124	-0.772678
HORVU6Hr1G001510	chr6H	4815552	4817209	4.897	6.085	4.295	3.242	6.498	5.187	3.296	4.732	8.124	9.532	10.191	10.755	12.205	12.566	12.617	9.468	3.846	3.519	2.779	3.427	3.941	2.703	2.797	2.022	7.186	7.016	5.939	6.704	6.689	7.919	8.564	6.678		2.50427	3.07735	2.97127	2.0216	2.52248	2.50825	1.90443	2.33728	2.90033	3.66704	4.22976	3.64332	4.20369
HORVU6Hr1G001930	chr6H	5659649	5664633	0.589	1.582	3.501	0.87	3.859	0.842	1.351	0.822	1.943	0.474	0.072	1.553	0.51	0.485	0.219	0	6.676	5.728	2.527	4.438	3.834	5.393	3.107	2.627	1.601	1.779	1.621	1.926	1.294	0.716	0.303	0.538		-2.06421	-0.918347	0.697435	-2.05035	0.070781	-1.34711	-1.03417	-2.10012	-0.289088	-3.33071	-3.46373	-1.6453	-1.02422
HORVU6Hr1G010420	chr6H	18415302	18426205	0.808	1.548	1.661	1.543	1.165	1.238	0.751	0.944	1.025	1.338	1.491	1.005	1.108	0.556	1.014	0.389	4.254	2.575	4.971	3.335	3.9	3.754	4.489	4.625	3.625	4.65	4.39	1.753	4.847	2.73	3.578	3.426		-0.569446	0.243927	0.743975	0.271581	-0.557252	-0.237482	-0.834863	-0.452425	-0.694343	-0.226369	0.566018	-0.554153	-0.287252
HORVU6Hr1G010700	chr6H	18908860	18912364	2.769	2.98	1.557	2.189	2.833	3.273	2.989	2.831	3.235	3.324	3.24	4.502	4.324	4.188	2.801	3.851	2.32	1.608	1.546	2.06	1.836	1.712	2.144	2.447	2.909	2.531	2.867	2.458	1.974	1.996	3.011	1.625		1.07628	1.16507	0.494619	0.899613	1.05657	1.32383	1.15346	1.15286	1.39082	1.38079	1.66555	1.89183	1.87809
HORVU6Hr1G011960	chr6H	22273162	22274287	3.67	2.436	4.003	3.851	4.327	3.06	2.89	3.612	1.151	1.404	0.378	1.164	0.884	1.381	1.515	0.901	3.715	3.588	4.67	5.374	3.585	4.511	4.343	2.972	2.817	2.683	1.502	2.173	2.483	3.162	3.495	3.116		1.32185	0.711704	1.39605	1.47891	1.59803	1.03432	0.897445	1.30587	-0.231373	-0.0379241	-1.87877	-0.238124	-0.661647
HORVU6Hr1G014460	chr6H	30664332	30665324	2.37	3.03	2.439	2.73	3.094	2.585	1.845	2.593	2.543	2.604	1.476	2.368	2.216	2.778	2.362	3.057	3.833	3.9	4.161	3.617	3.606	4.856	3.516	2.736	2.828	3.103	3.281	2.078	2.694	3.962	2.435	2.33		-0.166087	0.115601	-0.104019	-0.169639	0.280999	-0.0404467	-0.431503	-0.0540004	-0.0211549	-0.134275	-0.96123	-0.0972404	-0.287252
HORVU6Hr1G016700	chr6H	37776360	37780060	4.064	3.416	3.847	2.58	3.804	3.124	2.461	3.828	3.668	3.687	3.112	3.002	3.015	2.616	2.04	2.632	5.522	4.645	4.663	5.543	5.127	4.534	4.795	4.773	5.243	4.267	3.829	4.57	3.662	3.256	2.954	3.767		2.22455	2.07304	2.16758	1.92485	2.17314	2.05602	1.64557	2.21699	2.29096	2.19912	2.09086	1.9026	1.91438
HORVU6Hr1G025490	chr6H	92438428	92446907	7.348	7.715	7.062	10.164	6.458	7.783	9.303	8.687	6.254	5.146	5.3	6.335	6.391	6.798	6.342	9.216	12.559	12.873	13.121	11.283	10.182	11.42	11.157	10.395	11.417	9.653	9.081	12.586	9.08	8.375	8.912	13.575		4.54812	4.71586	4.86966	4.80424	4.33352	4.62371	4.7057	4.74696	4.48098	4.54229	4.54501	4.33652	4.20735
HORVU6Hr1G025790	chr6H	95170287	95172644	38.059	41.337	54.127	48.638	29.899	42.697	43.241	37.24	34.107	33.843	44.576	36.795	31.951	32.267	33.249	30.925	34.211	28.803	32.152	28.666	29.805	27.536	21.691	26.65	29.56	28.151	25.076	30.859	29.301	23.032	25.218	30.103		5.05285	5.33769	6.23175	5.58232	4.50033	5.17066	5.26011	4.93183	4.68398	4.98127	5.81781	5.02035	5.11387
HORVU6Hr1G028400	chr6H	112538660	112539431	2.292	3.17	3.65	2.786	3.386	3.834	2.984	4.736	1.548	3.058	1.265	2.223	1.835	2.102	2.33	1.442	2.628	3.811	2.253	2.412	2.412	4.601	3.87	3.66	3.38	3.006	3.204	4.096	3.46	2.516	3.032	3.561		-0.513262	-0.101211	0.0995845	-0.160166	0.070781	0.186324	-0.187727	0.497495	-0.949602	-0.108897	-1.34825	-0.450916	-0.797497
HORVU6Hr1G029840	chr6H	123046351	123048900	0.913	0.802	0.67	0.577	0.755	0.765	0.791	0.603	2.245	2.087	2.672	3.753	6.135	5.522	3.924	2.813	0.7	0.921	0.411	0.528	0.645	0.401	0.988	1.043	1.88	2.253	3.059	1.831	2.692	2.538	1.849	1.158		-0.0973724	-0.18138	-0.104021	-0.754887	-0.55725	-0.465752	-0.36279	-0.721611	1.15149	1.31315	1.84613	1.9758	2.90989
HORVU6Hr1G030390	chr6H	126211480	126217428	4.411	4.807	3.284	3.352	4.736	4.088	3.421	4.17	3.993	5.118	2.443	5.38	5.21	5.365	4.19	3.946	4.09	7.502	5.145	2.123	3.25	3.202	4.859	3.336	3.674	3.62	2.734	1.892	2.381	2.172	2.292	2.123		2.11298	2.36882	2.65544	1.50145	1.36414	1.62413	1.8034	1.61504	1.54741	2.06847	1.66555	1.98596	2.5201
HORVU6Hr1G030600	chr6H	128976797	128985368	5.148	4.213	2.756	3.307	2.796	2.638	2.904	2.888	4.299	5.22	2.771	4.238	3.596	2.307	3.497	3.981	3.502	4.168	2.719	2.531	1.71	2.007	1.767	2.296	3.23	2.769	2.349	2.077	0.787	1.36	1.712	1.654		2.7847	2.47724	1.82198	2.25177	1.76468	1.80584	1.77319	1.97598	2.55153	2.62814	2.24593	2.29466	2.11485
HORVU6Hr1G033600	chr6H	154877863	154882095	29.823	27.743	19.401	19.766	13.513	16.993	15.707	19.529	14.215	15.235	11.735	15.968	9.91	10.846	12.579	14.024	18.568	19.531	11.425	12.04	7.992	6.442	13.167	12.874	11.591	13.658	12.227	8.207	4.612	4.945	9.582	7.222		5.96892	6.09335	5.91258	5.4851	4.2977	4.96673	5.03598	5.10597	4.59635	5.23754	5.3374	5.03583	4.72378
HORVU6Hr1G038160	chr6H	193427671	193460808	3.003	3.2	2.925	2.655	2.729	3.433	2.708	3.751	3.455	2.972	2.201	2.35	4.377	2.852	2.678	2.115	4.416	4.714	3.515	3.378	3.631	4.398	4.097	4.204	3.786	3.744	3.967	3.564	3.818	3.475	3.659	3.947		2.44925	2.17768	2.07958	2.31749	2.41719	2.4114	2.28396	2.66969	2.44174	2.41055	2.02834	2.39032	2.42468
HORVU6Hr1G068700	chr6H	476505220	476506756	2.04	0.973	1.106	1.005	1.986	2.043	1.95	0.751	1.973	2.162	1.401	2.578	2.021	2.515	2.111	3.41	1.087	2.001	1.208	1.058	1.259	0.148	1.136	1.299	1.755	1.613	1.021	0.909	0.939	1.213	1.263	0.939		0.482637	-0.533802	-0.133612	-0.326014	0.353036	0.350315	0.284244	-0.942847	0.30247	0.555094	0.130522	0.795752	0.537892
HORVU6Hr1G068940	chr6H	477471954	477473929	2.934	2.693	1.405	2.146	1.761	2.269	2.473	1.813	2.543	2.766	2.827	2.208	2.227	2.443	2.233	2.174	3.179	2.953	3.439	2.611	2.472	3.177	3.228	2.43	3.019	2.853	2.978	3.758	2.94	2.536	2.502	3.142		1.69553	1.48375	0.875222	1.45601	1.16654	1.25045	1.3505	0.981671	1.56381	1.71369	1.98473	1.39338	1.45383
HORVU6Hr1G072810	chr6H	505078991	505081745	82.433	74.028	66.609	71.836	130.869	132.651	93.711	104.705	158.906	159.123	96.213	141.302	115.286	104.241	136.48	162.925	73.883	55.843	65.191	69.131	77.917	71.77	73.767	73.239	122.69	109.833	70.091	70.769	67.362	60.054	83.578	90.234		6.31607	6.33717	6.64437	6.23188	6.74698	6.93795	6.46092	6.61169	7.06937	7.35123	7.18225	7.11596	7.02845
HORVU6Hr1G073100	chr6H	507158523	507164964	6.641	9.552	3.637	3.424	4.277	5.979	6.821	3.318	4.608	7.506	7.855	6.205	10.827	6.901	3.745	6.003	4.631	3.056	4.688	5.713	3.625	4.622	1.974	3.065	4.655	6.536	3.944	4.236	3.891	2.651	3.578	4.123		1.01552	1.74462	0.995514	0.410051	0.329094	1.25046	1.12981	0.435932	0.725558	1.52728	1.63781	1.42122	1.89635
HORVU6Hr1G074960	chr6H	516792242	516795497	22.131	25.45	37.604	25.218	20.404	28.959	30.018	26.986	18.528	27.923	30.443	24.326	21.997	17.9	18.926	20.665	10.85	8.389	16.089	14.648	25.826	16.602	8.534	12.418	21.127	21.912	10.038	14.263	22.574	17.774	13.207	17.332		4.42327	4.40872	5.36195	4.72264	4.562	4.88171	4.57179	4.55427	4.17968	4.65	5.01605	4.31193	4.31309
HORVU6Hr1G075000	chr6H	517622547	517625443	26.469	24.475	25.428	23.278	38.506	34.557	32.808	31.592	28.325	31.947	23.434	30.104	24.568	22.188	26.598	27.477	18.989	15.823	19.968	20.331	25.892	26.115	20.82	22.178	14.539	15.433	14.851	9.853	13.854	14.467	17.323	14.848		3.77786	3.64062	3.79736	3.84116	4.37133	4.11749	4.18679	4.12356	4.04603	4.0426	3.6343	4.09441	3.85726
HORVU6Hr1G075650	chr6H	521125490	521129078	4.703	3.716	4.362	3.265	3.021	4.193	3.883	4.044	6.992	5.96	6.099	6.05	4.516	6.065	4.823	5.807	3.08	2.553	3.177	2.51	1.514	2.607	2.532	2.657	5.1	5.599	3.947	3.078	3.151	4.021	5.519	4.166		2.8815	2.60223	2.89082	2.40311	1.84957	2.57989	2.38587	2.32838	3.20734	3.47407	3.72938	2.98342	3.25235
HORVU6Hr1G076730	chr6H	526725291	526727633	2.494	2.293	0.824	1.02	0.626	0.857	0.514	0.222	2.663	3.279	3.138	2.375	1.357	2.458	1.762	1.853	1.122	1.101	0.2	0.713	0.034	0.098	0.179	0.061	1.282	1.616	0.571	0.795	0.445	0.535	0.153	0.168		1.67603	1.58415	0.258552	0.512588	-0.392193	0.0773904	-0.659772	-1.75909	1.6431	2.08208	2.20869	1.59269	0.923314
HORVU6Hr1G079380	chr6H	537709949	537711302	0.764	0.521	0.725	1.048	1.107	0.869	1.083	1.164	1.459	1.899	1.033	1.639	1.324	1.722	1.586	1.693	0.578	0.496	0.686	1.396	0.483	1.045	1.205	0.758	1.736	2.108	2.07	2.701	1.851	2.413	2.58	3.063		-0.479245	-1.06274	-0.589446	0.104931	0.0130644	-0.309633	-0.0611333	0.0153537	0.471241	0.756759	-0.0944963	0.651318	0.364825
HORVU6Hr1G079600	chr6H	538118413	538120293	8.522	7.582	10.316	9.185	9.003	12.853	10.387	8.201	22.604	29.917	21.807	25.132	22.512	29.571	22.644	27.963	5.831	7.07	6.113	8.039	5.044	4.44	5.068	5.965	15.276	19.26	15.75	14.727	12.905	10.802	12.34	16.763		2.79377	2.942	3.83547	3.03325	2.32317	3.30281	3.09664	2.66187	3.78795	4.87387	4.92429	4.37707	4.6509
HORVU6Hr1G079640	chr6H	538289575	538291563	6.785	8.866	12.531	6.786	8.636	10.438	9.301	10.748	9.714	12.362	12.119	10.442	9.035	8.194	12.322	12.973	7.924	5.508	4.753	5.834	4.771	4.159	4.787	3.594	7.07	7.18	4.919	7.559	5.552	4.764	7.582	6.788		2.21107	2.60222	3.1633	2.43859	1.8982	2.52908	2.49172	2.7175	2.60003	3.28105	3.39839	2.85628	2.79779
HORVU6Hr1G079650	chr6H	538343077	538345069	1.184	4.772	2.329	1.849	2.79	2.832	1.671	1.418	3.29	3.863	4.356	2.839	2.113	3.95	2.228	2.418	1.076	2.884	1.499	0.984	1.589	1.443	1.358	1.299	1.484	1.539	0.928	0.839	0.539	0.703	1.294	0.349		-0.768751	0.666618	0.439123	-0.224379	-0.175382	-0.309633	-0.834859	-0.649464	0.325022	0.722407	1.32635	-0.0191136	0.255892
HORVU6Hr1G081600	chr6H	545974293	545977299	8.949	10.008	4.617	5.325	10.869	7.971	6.335	6.791	10.89	8.602	9.61	8.947	7.647	9.263	8.805	9.395	11.64	13.625	12.236	11.825	12.622	14.124	10.437	12.785	10.018	8.733	10.36	8.807	9.845	8.881	10.107	9.816		2.75131	2.87421	1.9873	2.17485	2.87992	2.45783	2.17159	2.35492	2.84775	2.60946	3.11621	2.77072	2.53183
HORVU6Hr1G087980	chr6H	565559003	565561389	6.109	3.689	3.906	3.281	2.844	4.185	4.049	5.698	3.657	4.166	1.741	2.375	2.298	2.648	2.728	1.746	6.44	5.157	2.035	2.829	4.59	2.203	2.323	3.064	1.343	1.215	0.841	1.494	2.017	1.065	1.634	2.049		1.10572	0.839083	1.07048	0.830071	0.234996	0.880697	0.897445	0.914237	0.0296953	0.230009	-0.0944963	0.170988	0.198175
HORVU6Hr1G089740	chr6H	570608561	570610271	3.056	3.764	2.39	3.749	4.64	3.988	3.007	4.104	0.841	1.002	1.226	1.3	0.741	0.614	1.517	1.245	4.255	3.247	3.184	4.48	3.032	4.293	2.984	2.131	1.462	2.049	1.503	2.53	3.781	3.617	3.028	3.243		1.34673	1.58415	0.832787	1.70939	1.9606	1.62413	1.39085	1.68647	-0.411945	-0.295082	-0.190712	0.206178	-0.772678
HORVU6Hr1G089800	chr6H	570683367	570684339	4.414	3.229	4.33	3.584	5.095	4.653	3.857	5.575	1.985	1.345	3.261	1.804	1.455	2.523	2.228	1.734	4.542	4.999	3.842	6.205	4.621	4.094	4.928	2.21	3.738	2.888	2.464	5.137	5.088	5.725	5.414	7.105		0.816211	0.243925	0.599588	0.639968	0.968211	0.708745	0.750103	1.02641	-0.231373	-0.897746	0.0805904	-0.387502	-0.892973
HORVU6Hr1G090060	chr6H	571275777	571277256	1.666	2.317	2.838	2.927	2.112	2.883	2.957	2.382	1.022	0.763	1.325	0.879	0.448	0.475	0.915	1.014	3.172	2.434	3.381	3.67	3.091	3.181	2.726	2.442	2.443	1.439	1.427	2.238	3.459	2.753	1.656	1.881		0.309251	0.711704	0.956522	1.20447	0.665142	1.03432	1.15346	0.787402	-0.289088	-0.794653	-0.0944963	-0.496436	-1.50964
HORVU6Hr1G092980	chr6H	578682726	578683638	1.863	2.88	3.361	2.46	3.838	3.175	3.654	2.631	1.114	1.083	2.705	1.485	0.684	0.887	1.572	1.093	4.179	3.105	3.923	5.406	3.584	3.885	3.924	2.003	2.475	3.457	2.245	1.855	4.016	4.122	4.318	2.109		-0.569443	-0.025262	0.321286	-0.0179256	0.464445	0.132885	0.400769	-0.124371	-1.25994	-1.40471	-0.0944963	-0.81131	-1.9571
HORVU6Hr1G093940	chr6H	580307102	580311329	2.85	2.537	2.272	2.383	3.102	4.226	2.505	3.28	2.767	3.795	3.363	2.597	3.753	3.429	2.485	4.052	2.539	2.813	2.98	2.086	1.779	1.634	1.858	1.88	2.424	3.034	2.432	2.464	1.344	1.434	1.613	2.306		1.32185	1.06437	0.743978	0.865259	1.16654	1.34748	0.7808	1.28761	1.35359	1.54704	1.21809	1.40857	1.54925
HORVU7Hr1G000300	chr7H	388187	397921	3.497	3.092	3.444	3.752	2.032	1.239	2.421	2.622	2.455	3.058	3.721	1.071	1.361	1.237	1.361	1.336	1.649	3.926	3.191	2.29	1.051	0.998	2.183	1.725	1.49	1.029	1.219	1.329	0.67	1.178	0.929	1.157		2.5279	2.47248	2.56101	2.73853	1.97015	1.80583	2.33424	2.52533	2.28586	2.16761	1.83774	1.65788	1.20276
HORVU7Hr1G003090	chr7H	5917106	5922196	3.657	2.769	2.692	4.706	6.407	6.645	4.012	4.133	7.884	8.026	4.727	6.661	3.852	3.565	5.106	8.948	3.281	2.782	2.828	4.797	3.329	4.41	4.087	1.851	5.137	5.384	4.011	2.519	2.784	2.952	4.314	3.337		1.75248	1.67802	1.94661	2.25177	2.25011	2.55978	1.98573	1.9178	2.66225	3.1515	2.77786	2.66086	2.2488
HORVU7Hr1G005060	chr7H	7319983	7320806	0.205	0.125	0.254	0.385	1.336	0.892	0.874	0.144	1.188	0.855	2.874	1.682	1.387	1.014	1.426	1.425	0.621	0.315	0.632	0.647	0.828	0.587	0.533	0.291	2.526	2.664	2.513	3.385	2.432	3.105	2.816	2.797		-3.20171	-3.7257	-2.91137	-2.33985	-0.743663	-1.34711	-1.39674	-3.68509	-0.859404	-1.40471	0.308859	-0.387502	-0.661647
HORVU7Hr1G008210	chr7H	10735723	10780052	1.233	1.349	1.165	1.927	2.712	2.059	1.322	1.437	4.273	4.745	2.882	3.889	4.428	5.322	3.569	3.307	2.26	1.983	2.256	2.811	2.323	3.078	2.077	1.584	5.849	5.74	7.208	6.57	5.532	6.085	4.934	5.58		1.82509	1.9085	1.68556	2.36674	2.95678	2.52909	1.89042	2.03191	3.69425	3.77991	3.03346	3.58764	3.73067
HORVU7Hr1G015350	chr7H	20811473	20812391	0.965	1.094	1.192	2.338	3.255	3.411	1.084	1.506	2.935	2.882	2.664	2.415	1.995	2.407	4.77	3.133	1.856	1.038	1.484	3.5	2.556	1.319	1.286	1.765	5.261	4.247	3.362	4.172	5.59	3.621	5.059	6.229		-1.00008	-0.918347	-0.70974	0.372864	0.665142	0.708745	-0.834859	-0.392304	0.666058	0.576185	0.623733	0.400994	0.138054
HORVU7Hr1G016130	chr7H	21183141	21191338	1.386	1.417	1.908	2.376	3.161	2.685	1.829	1.716	4.57	4.464	4.681	4.349	5.027	4.872	4.592	3.465	4.565	4.238	4.802	5.168	5.003	4.985	4.014	3.342	7.727	6.818	6.98	9.485	7.879	7.005	7.737	9.283		1.82509	1.6082	1.98587	2.52914	2.64153	2.61929	2.05015	2.00979	3.50347	3.42685	3.47094	3.51939	3.67886
HORVU7Hr1G019890	chr7H	26920897	26926149	4.96	2.154	1.165	1.138	3.484	1.204	0.581	2.331	2.299	3.481	2.573	2.386	2.685	1.938	1.65	1.73	1.676	3.852	0.445	0.687	0.611	0.423	0.343	0.549	1.64	1.988	0.805	0.554	1.227	0.743	0.868	0.54		2.38925	1.50952	0.697434	0.218143	-0.175377	0.708745	-0.362788	0.332837	1.10743	1.96942	1.52116	1.21484	1.26997
HORVU7Hr1G025750	chr7H	43039157	43048420	17.971	13.852	20.242	18.738	30.798	29.777	22.545	23.568	29.929	39.131	26.794	28.79	24.125	28.779	26.684	31.209	16.221	13.375	18.525	17.217	18.506	20.301	16.179	15.575	21.033	20.889	15.575	11.869	12.724	14.667	13.874	11.574		3.99009	3.72551	4.21171	4.27975	4.7592	4.72351	4.30238	4.43903	4.82157	4.96483	4.46898	4.74478	4.51863
HORVU7Hr1G028320	chr7H	51191873	51193383	2.595	2.581	2.123	2.343	1.971	2.02	1.871	2.206	1.161	0.697	1.197	0.791	0.491	0.509	1.073	0.878	2.401	2.531	3.048	3.568	3.528	3.509	3.078	2.068	1.395	1.543	1.082	2.027	1.724	1.992	1.59	1.19		0.984155	0.956122	0.697435	0.933165	0.665142	0.633783	0.514725	0.76117	-0.070908	-0.897746	-0.190712	-0.614273	-1.32907
HORVU7Hr1G030910	chr7H	62427315	62428782	1.731	2.016	1.468	1.414	2.608	1.828	1.486	2.561	1.957	1.923	1.644	1.108	1.164	1.001	2.729	1.55	3.448	2.294	3.87	3.572	2.215	2.035	2.5	1.556	2.806	2.073	1.885	2.863	3.632	4.315	3.635	3.639		0.0309497	0.181189	-0.279106	-0.152227	0.665142	0.0773898	-0.061135	0.562842	0.286027	0.128726	-0.190712	-0.496436	-0.558554
HORVU7Hr1G032340	chr7H	66195281	66196481	2.121	3.357	1.826	1.991	3.425	2.108	2.397	2.346	4.946	4.907	3.018	4.3	2.845	3.87	2.678	3.524	2.731	1.432	1.93	1.73	2.207	1.184	1.666	1.781	1.969	2.98	2.395	3.693	2.267	2.452	3.025	2.404		0.359003	0.956122	0.258551	0.372864	0.874091	0.335703	0.550795	0.368024	1.59545	1.62349	1.18013	1.31415	0.958506
HORVU7Hr1G032880	chr7H	66942883	66947044	1.805	4.329	2.403	2.408	3.031	3.679	1.78	2.842	3.167	2.74	2.513	3.92	2.885	2.587	2.973	2.192	4.824	4.608	4.191	4.145	4.295	3.728	4.174	3.636	5.019	4.476	4.698	4.058	3.574	3.597	2.347	4.699		0.743149	1.50952	0.599585	1.09013	1.34087	0.974819	0.780799	1.28761	1.46253	1.16755	0.973673	1.43847	1.12262
HORVU7Hr1G035320	chr7H	77450699	77455002	11.781	10.443	8.942	7.511	8.291	9.563	7.872	8.253	13.056	13.792	11.355	11.612	11.207	16.607	10.082	12.702	9.285	7.238	7.812	6.347	6.475	8.104	6.991	6.341	9.333	10.012	8.592	4.426	8.632	7.723	6.477	5.968		3.28693	3.15286	3.18876	2.74289	2.66982	2.91672	2.57289	2.66187	3.40226	3.57859	3.59876	3.2511	3.37463
HORVU7Hr1G037180	chr7H	88671189	88673490	4.272	5.653	5.392	4.818	5.426	6.841	5.569	4.319	6.338	6.893	6.653	6.167	6.849	7.795	7	5.404	3.744	4.099	3.345	2.707	4.066	3.531	3.533	2.445	4.847	4.863	4.006	5.995	3.539	4.847	5.445	5.097		2.51528	3.05128	3.34034	2.84337	2.7515	3.14306	2.83665	2.48884	2.95107	3.26325	3.62019	3.05755	3.37463
HORVU7Hr1G040380	chr7H	109380119	109381636	3.313	1.541	1.983	1.701	1.358	1.136	1.172	2.095	2.201	1.525	2.663	3.675	2.869	2.46	3.071	2.761	3.915	5.406	3.719	4.523	3.528	2.549	3.976	4.098	4.313	4.033	4.728	4.012	4.262	4.412	3.476	3.524		1.27078	0.181188	0.697435	0.512591	-0.109792	-0.385582	-0.2972	0.532145	0.603995	0.128726	1.14113	1.39338	1.15332
HORVU7Hr1G040460	chr7H	109751199	109754866	4.171	2.495	3.425	3.268	3.053	3.293	3.045	3.605	2.279	2.219	1.812	1.562	2.697	1.578	2.227	2.579	1.843	1.782	2.539	1.297	2.006	1.636	1.67	2.257	1.703	1.339	1.106	0.929	1.111	1.358	1.623	1.354		1.6414	1.02919	1.36661	1.43274	0.998269	1.22514	1.30898	1.35931	0.696115	0.947279	0.732667	0.338932	0.812286
HORVU7Hr1G040720	chr7H	111025445	111026300	0.093	0	0.678	2.347	0.152	0	0.149	0	0	0.162	0.83	0	0.151	0.493	0	0.371	7.833	7.187	8.509	11.744	9.412	10.044	7.137	7.891	12.873	11.22	6.306	13.135	13.462	7.354	5.775	9.803		-4.45105	-5.31066	-1.6566	-0.697897	-4.01668	-5.59504	-4.20409	-6.00701	-5.9038	-4.06767	-1.87877	-6.16886	-3.83157
HORVU7Hr1G044310	chr7H	137693958	137712361	9.357	8.434	8.348	9.179	9.262	9.839	7.582	9.14	11.891	11.59	7.179	8.725	7.573	5.313	5.321	11.459	7.619	6.359	9.161	8.204	7.118	6.428	7.781	7.438	9.028	9.644	4.294	4.348	5.001	3.982	4.04	4.318		5.06555	4.94778	5.16437	5.1504	5.19639	5.14195	4.90701	5.09867	5.43215	5.43011	4.67412	4.95581	4.4272
HORVU7Hr1G051060	chr7H	189648867	189649709	10.816	9.664	8.374	12.42	11.942	11.239	11.705	10.605	24.613	22.162	17.742	23.03	20.306	15.546	24.592	20.856	7.005	5.891	7.504	5.935	6.385	9.962	8.104	8.207	15.986	15.511	18.576	17.854	17.885	21.462	22.684	14.336		2.50427	2.29667	2.31359	2.86091	2.52248	2.47643	2.55524	2.42344	3.59804	3.50471	3.50973	3.6401	3.48735
HORVU7Hr1G054710	chr7H	221745072	221747441	11.303	11.748	9.181	7.119	15.93	14.015	6.144	7.177	9.803	12.641	6.064	9.462	7.816	7.416	7.248	10.115	6.599	7.085	6.994	6.043	8.706	6.491	5.908	3.876	9.057	8.407	3.08	2.986	4.081	3.087	4.045	2.408		3.69311	3.93013	3.88823	3.20103	3.92779	3.91869	2.7227	2.96165	3.22806	3.93045	3.2134	3.45136	3.36154
HORVU7Hr1G059960	chr7H	271626581	271631095	2.643	2.316	2.686	2.212	3.128	2.868	2.39	2.681	3.135	2.735	3.755	2.117	2.487	1.874	2.578	2.559	0.166	0.282	0.309	0.351	0.152	0.267	0.383	0.202	0.139	0.092	0.235	0.352	0.038	0.199	0.292	0.106		2.50749	2.12374	2.5391	2.06644	2.7502	2.60521	2.26149	2.5383	2.80801	2.55434	2.07828	2.30664	2.48433
HORVU7Hr1G062370	chr7H	299563523	299564564	1.112	0.916	1.067	1.936	1.172	0.804	1.505	1.047	1.028	1.226	0.651	1.007	1.069	1.412	1.259	1.549	4.538	3.163	4.275	3.317	3.628	3.635	3.571	3.409	3.385	4.258	4.27	4.32	3.184	3.548	3.209	4.373		-0.479245	-0.787102	-0.478415	0.420959	-0.392191	-0.951179	-0.11663	-0.580749	-0.546246	-0.367232	-1.1418	-0.554152	-0.462338
HORVU7Hr1G064790	chr7H	321384917	321388856	9.034	9.033	6.258	6.064	8.503	8.415	6.428	7.124	6.446	6.309	7.071	5.574	5.908	6.436	4.257	5.451	1.24	1.335	1.03	1.082	0.807	0.854	1.322	0.922	0.705	0.401	0.128	0.286	0.074	0.446	1.358	0.464		2.38609	2.31913	1.8112	1.87093	2.29892	2.24207	1.93594	2.03997	2.02295	1.90665	2.2087	1.84165	1.87809
HORVU7Hr1G066240	chr7H	333767734	333783968	6.312	9.265	5.585	7.627	11.339	11.002	8.353	8.909	4.657	4.971	3.119	5.365	6.863	5.755	6.562	4.436	14.86	13.02	11.129	10.412	15.295	10.671	8.596	15.312	10.083	8.069	6.285	8.885	6.731	9.218	8.14	9.288		2.53824	3.06871	2.67959	2.84337	3.05299	2.87664	2.58163	2.61314	1.8454	2.09938	0.928587	1.83676	2.06728
HORVU7Hr1G076480	chr7H	447185973	447191790	3.808	1.867	2.575	1.595	1.753	0.878	1.463	2.219	1.875	3.476	3.301	1.574	1.747	0.693	0.775	1.843	2.382	1.567	1.16	1.46	1.742	1.975	0.747	1.848	0.819	1.247	0.589	0.983	0.968	0.447	0.799	0.807		2.09841	1.5597	1.17609	0.719041	0.841299	0.671751	0.620336	1.15286	1.25607	1.54704	1.55122	0.431051	0.649555
HORVU7Hr1G085600	chr7H	517646134	517650910	3.515	3.538	3.299	3.764	3.094	2.792	3.574	3.369	1.626	1.416	2.443	1.394	2.255	1.16	1.917	1.542	3.693	2.445	3.159	1.933	2.393	2.236	1.854	3.214	1.667	1.432	0.811	1.019	0.983	1.035	0.902	0.863		2.60048	2.89391	3.17184	2.77099	2.18626	2.02702	2.65803	2.29219	1.31537	1.64199	2.22743	1.81414	2.20552
HORVU7Hr1G088210	chr7H	534006276	534015495	8.984	8.464	8.791	8.803	10.529	9.684	9.348	8.728	15.499	12.037	10.015	12.653	12.204	9.369	14.179	16.4	8.134	6.381	7.651	7.166	5.924	6.725	7.094	6.126	9.738	9.427	9.011	7.422	7.795	6.685	8.763	8.837		4.58096	4.63332	4.62623	4.64633	4.93071	4.64933	4.56961	4.68562	5.23255	5.18106	4.78578	5.3013	5.10408
HORVU7Hr1G090410	chr7H	551084476	551088911	4.136	3.055	1.661	2.723	3.004	5.783	1.004	0.195	12.16	16.106	9.782	20.705	10.797	13.849	6.182	15.684	2.689	2.256	0.464	3.16	0.24	0.262	0.214	0.158	8.256	10.359	4.221	3.795	1.429	1.759	2.489	1.81		2.71953	2.05566	1.58688	2.25177	2.26254	3.10193	0.360691	-1.48345	4.12825	4.78512	4.43311	5.20128	4.18152
HORVU7Hr1G097070	chr7H	590876914	590880710	3.436	3.216	3.259	3.364	3.515	3.531	2.973	3.494	3.074	2.754	2.13	2.575	2.878	2.876	2.366	2.318	3.094	2.937	2.642	2.465	2.631	2.635	2.936	2.807	1.784	1.912	1.653	1.685	2.104	1.754	2.139	2.03		3.42765	3.31504	3.36288	3.45312	3.46713	3.45209	3.13872	3.44626	3.32742	3.12544	2.87612	3.10959	3.25942
HORVU7Hr1G101530	chr7H	609589420	609593263	1.6	1.041	0.902	1.455	1.389	1.511	1.568	1.291	2.649	2.42	2.22	2.247	2.553	2.262	2.498	2.754	1.46	1.802	1.804	1.054	1.18	1.203	1.543	0.801	1.987	2.599	2.097	1.495	1.223	2.094	1.146	1.309		1.01552	0.918156	1.17609	0.794003	0.280999	0.671749	0.653888	0.402374	1.33461	1.76522	2.24593	1.51062	2.23452
HORVU7Hr1G103440	chr7H	613550868	613552583	1.659	1.511	2.268	1.858	1.993	3.202	2.389	1.671	2.421	1.51	3.16	2.349	1.299	1.801	1.802	2.461	1.747	1.127	2.433	2.43	2.695	2.262	2.356	1.572	2.493	2.372	2.758	3.68	3.99	4.45	3.125	3.49		0.70518	0.571979	1.10655	0.933165	1.05657	1.66235	1.17673	0.734453	1.33461	0.537191	1.55122	1.29848	0.364825
HORVU7Hr1G103550	chr7H	613736837	613738526	3.508	4.278	3.145	2.661	4.742	2.424	2.476	2.817	4.229	4.094	3.228	5.422	5.347	7.29	6.303	2.241	0.091	0.187	0	0.08	0.249	0.112	0.074	0	0.347	0.535	0.569	0.835	1.081	0.246	0.378	0.368		0.779616	1.06362	0.832787	0.598746	1.16654	0.217981	0.111104	0.435929	1.01545	0.976041	0.968258	1.4116	1.46796
HORVU7Hr1G103630	chr7H	613764387	613765408	0.367	0.345	0.522	0.407	1.516	1.409	0.632	0.472	1.409	0.878	2.136	1.307	0.594	1.043	1.318	1.934	0.582	0.305	0.978	1.525	0.34	0.623	0.566	0.105	1.987	1.649	2.311	3.092	1.713	3.116	2.313	3.542		-2.06421	-2.14074	-1.53286	-1.80934	-0.109791	-0.237484	-1.39674	-1.75909	-0.175878	-0.897746	0.505896	-0.238124	-1.32907
HORVU7Hr1G106510	chr7H	619995292	620007441	3.007	2.567	3.24	2.624	2.521	2.712	2.884	2.455	1.906	1.901	3.196	1.583	1.565	1.209	1.186	1.589	1.469	1.574	1.194	1.194	2.148	1.384	1.484	1.362	1.112	1.108	1.209	1.369	0.992	1.258	0.799	1.249		3.64938	3.64122	3.44266	3.58033	3.30497	3.34345	3.33248	3.50126	3.17157	3.12983	2.65867	2.79567	2.78254
HORVU7Hr1G108570	chr7H	625744903	625746528	4.729	5.376	4.166	4.696	3.527	6.174	6.087	4.154	5.623	12.191	17.308	13.24	25.758	26.097	16.884	13.88	4.864	3.881	4.203	6.55	3.861	0.82	3.207	3.486	8.252	9.652	6.609	10.055	15.383	6.837	8.757	9.7		0.743147	0.87916	1.07048	0.830071	0.50688	1.19938	1.08131	0.651197	1.17302	2.23611	3.012	2.2532	3.03055
HORVU7Hr1G109130	chr7H	627088884	627091980	6.36	5.139	4.458	3.721	4.727	7.483	5.346	4.412	8.423	8.584	5.531	8.702	7.034	4.666	6.328	10.554	4.986	4.532	3.052	4.735	4.115	4.754	3.31	4.395	6.267	6.701	4.606	3.94	4.081	4.976	3.814	3.559		2.7847	2.45089	2.47406	2.12684	2.3699	2.90879	2.34537	2.30133	3.06487	3.23306	2.88795	3.18208	3.02226
HORVU7Hr1G110030	chr7H	629280288	629281854	2.175	2.411	2.277	3.219	2.355	3.573	2.615	2.896	2.529	2.501	1.771	2.289	2.464	3.04	2.567	2.767	3.918	3.375	4.559	4	3.324	3.153	3.877	4.924	3.827	3.352	3.704	2.91	2.456	2.702	3.178	4.271		0.919304	1.06438	1.03348	1.60916	1.05657	1.64337	1.17673	1.34171	1.17302	1.06161	0.679228	1.05031	1.15332
HORVU7Hr1G111700	chr7H	634555505	634668609	3.496	4.049	3.244	4.263	4.135	4.059	2.587	3.736	5.616	5.464	4.115	5.003	5.87	7.007	6.377	4.36	6.222	7.318	6.279	7.723	6.572	4.958	5.275	3.858	7.422	7.531	9.134	8.703	7.575	8.969	7.951	6.909		3.05001	3.18519	2.94162	3.42391	3.33793	3.24102	2.59896	3.13509	3.81217	3.7115	3.35645	3.64972	3.84791
HORVU7Hr1G113030	chr7H	636344221	636345916	36.261	28.793	17.941	18.954	25.756	21.086	17.808	24.275	24.515	18.877	13.121	22.262	10.427	11.611	7.286	15.8	18.402	21.804	18.767	17.165	16.44	18.809	15.976	14.113	17.828	15.952	4.991	7.057	7.473	6.411	6.6	3.169		3.66865	3.49991	3.27845	3.00197	3.03135	2.80157	2.49172	3.03465	2.95107	2.79445	2.52874	2.92125	2.09917
HORVU7Hr1G113270	chr7H	636588302	636590301	0.881	0.964	1.017	1.147	1.661	1.091	0.926	0.586	2.582	4.951	3.944	4.559	6.098	14.129	7.652	5.815	0.879	0.638	0.642	0.977	0.733	0.353	1.013	0.735	2.528	4.868	3.774	2.728	2.557	2.35	2.512	3.068		-1.43618	-1.40377	-0.589446	-0.651798	-0.175383	-0.640835	-1.03417	-1.48345	0.436052	1.38079	1.96253	1.24899	1.93219
HORVU7Hr1G115830	chr7H	642318338	642320600	51.587	53.907	59.051	57.975	29.889	41.139	44.812	37.965	44.987	54.763	51.491	50.594	41.491	31.546	45.293	51.432	28.815	31.391	34.34	27.843	28.5	31.862	23.608	28.423	37.223	39.636	29.56	34.416	30.41	33.602	46.743	34.134		3.75945	3.91575	4.82604	3.97605	3.03135	3.45209	3.54857	3.3395	3.6178	3.91152	4.70786	3.83255	3.77576
HORVU7Hr1G117830	chr7H	646000207	646000934	1.84	1.274	2.19	1.04	1.671	4.077	1.47	2.469	0.619	1.471	0	0.998	0.345	1.396	3.269	1.768	4.167	2.674	4.174	3.113	2.059	2.05	2.549	1.233	2.829	2.105	2.005	4.728	5.366	5.752	5.236	5.649		-1.00008	-1.40377	-0.840985	-1.80934	-1.07808	0.132885	-1.39674	-0.580749	-2.44437	-1.26032	-5.04869	-1.77654	-3.09461
HORVU7Hr1G119060	chr7H	648956734	648958976	42.36	37.497	35.324	31.166	20.861	28.734	19.244	16.28	42.103	53.646	57.917	60.058	62.354	67.332	50.037	55.892	21.469	20.135	14.49	17.926	8.414	9.054	10.014	9.423	29.508	31.814	21.943	19.085	16.449	13.804	19.648	19.321		5.74841	5.82184	5.92088	5.37363	4.35981	5.06763	4.49519	4.29105	5.41305	6.18933	6.60012	6.18951	6.519
HORVU7Hr1G121580	chr7H	654227877	654228796	3.287	2.576	4.001	2.857	2.419	2.562	4.118	3.107	1.262	0.944	0.575	0.977	0.687	0.623	2.261	0.695	3.529	2.077	4.244	4.636	4.258	3.75	3.237	2.907	2.699	1.997	1.967	1.5	5.442	3.591	4.488	3.601		0.204281	-0.181381	0.439123	0.104931	-0.17538	-0.168771	0.514725	0.10151	-1.04582	-1.56517	-2.24134	-1.41397	-1.9571
[truncated: 19 more columns]

## Sheet: 1b
Supplementary Dataset 1b: List of genes differentially expressed between Bw902.AP and Bw.AP conditions
	The selection criteria:					Bw = Bowman (Wild type)
	a) adjusted p-value < 0.05;					Bw902(vrs3.f) = vrs3 mutant
	b) |log fold change| >=0.5;
	c) the expression values of that gene>=2 TPM in at least 6 samples;					AP = Awn Primordia (spike length 5mm)
Introgression region?	Gene_id	Chromosome	Start_position	End_position	logFC	AveExpr (log2cpm)	P.Value	adj.P.Val
No	HORVU0Hr1G000270	chrUn	810518	813761	-8.05964	0.506272	2.06853e-10	4.41725e-08
No	HORVU0Hr1G007470	chrUn	42308544	42311518	-2.62628	3.42952	4.5292e-08	6.56735e-06
No	HORVU0Hr1G038500	chrUn	247034047	247034772	-0.76604	0.375227	0.00129594	0.0439272
No	HORVU0Hr1G038810	chrUn	247509785	247514541	0.714241	7.5964	4.77349e-18	1.01936e-14
No	HORVU1Hr1G000340	chr1H	1138808	1141385	-0.942316	5.29555	0.000217597	0.012141
No	HORVU1Hr1G000350	chr1H	1155485	1333157	-1.10477	5.65146	1.89381e-06	0.000195972
No	HORVU1Hr1G000440	chr1H	1286405	1370201	-0.988026	5.41458	4.92209e-05	0.00362444
No	HORVU1Hr1G000470	chr1H	1339692	1341956	-1.12211	2.34052	0.000299311	0.0152512
No	HORVU1Hr1G008130	chr1H	17580274	17583426	-0.628634	6.21263	2.54055e-07	3.31542e-05
Yes	HORVU1Hr1G008570	chr1H	18775269	18781129	0.597584	5.14285	2.04522e-09	3.55868e-07
Yes	HORVU1Hr1G008900	chr1H	19666235	19669353	7.26536	1.97586	8.4622e-16	8.00103e-13
Yes	HORVU1Hr1G009030	chr1H	20168302	20171564	-8.22007	0.395555	4.06707e-10	7.96128e-08
Yes	HORVU1Hr1G010450	chr1H	23929023	23932917	6.02011	0.666126	3.43388e-14	1.68345e-11
Yes	HORVU1Hr1G010460	chr1H	23930333	23930953	4.7998	-1.44475	2.52299e-12	7.40813e-10
Yes	HORVU1Hr1G010480	chr1H	23935990	23949521	0.942942	3.67968	2.6988e-08	4.06377e-06
Yes	HORVU1Hr1G011880	chr1H	29069221	29075238	-8.44965	-0.212203	1.43284e-13	5.42862e-11
Yes	HORVU1Hr1G013040	chr1H	33441856	33445024	0.742796	5.25905	5.02763e-14	2.27114e-11
Yes	HORVU1Hr1G013150	chr1H	33802888	33804472	1.01594	0.301494	3.57851e-07	4.51931e-05
Yes	HORVU1Hr1G013160	chr1H	33802888	33804923	0.699965	1.19011	0.000174898	0.0101944
Yes	HORVU1Hr1G013250	chr1H	34539077	34540727	-7.57548	-0.748652	8.4459e-15	5.02401e-12
Yes	HORVU1Hr1G013260	chr1H	34539132	34540693	-5.09164	-2.27966	5.98547e-06	0.000557932
Yes	HORVU1Hr1G013300	chr1H	34860386	34865650	-6.3693	0.869755	6.13038e-14	2.66946e-11
Yes	HORVU1Hr1G013310	chr1H	35161853	35167088	-1.49277	3.05693	6.66326e-15	4.23027e-12
Yes	HORVU1Hr1G013360	chr1H	35213246	35218550	-6.48525	1.93572	2.04849e-14	1.07906e-11
Yes	HORVU1Hr1G013450	chr1H	35606596	35616067	-1.02622	3.58017	1.33096e-09	2.38659e-07
Yes	HORVU1Hr1G013730	chr1H	36947715	36953198	-0.534929	4.51544	2.65428e-13	9.44682e-11
Yes	HORVU1Hr1G013870	chr1H	37599000	37601168	-2.19137	0.955264	0.000128343	0.00808956
Yes	HORVU1Hr1G013880	chr1H	37601563	37605620	-8.81474	1.72836	4.86928e-14	2.27114e-11
Yes	HORVU1Hr1G014840	chr1H	41440986	41445293	1.31098	1.31983	3.85427e-10	7.69816e-08
Yes	HORVU1Hr1G014850	chr1H	41441019	41444716	1.60387	2.57517	6.1367e-14	2.66946e-11
Yes	HORVU1Hr1G016710	chr1H	55455998	55461062	-2.69638	3.04967	8.44288e-22	1.98323e-17
Yes	HORVU1Hr1G017020	chr1H	57260119	57261381	1.4091	-0.517848	1.21784e-05	0.00104025
Yes	HORVU1Hr1G017100	chr1H	57873489	57876933	0.59786	1.56211	9.60302e-05	0.00637218
Yes	HORVU1Hr1G017140	chr1H	57895267	57896602	-1.15694	0.0269635	8.18529e-07	9.37915e-05
Yes	HORVU1Hr1G017530	chr1H	59713423	59714763	1.24617	-0.127679	6.97669e-05	0.00484859
Yes	HORVU1Hr1G017610	chr1H	60546869	60549643	4.75324	-1.87828	2.00955e-12	6.05185e-10
Yes	HORVU1Hr1G017720	chr1H	61130020	61135456	2.03748	2.75419	5.7129e-18	1.1183e-14
Yes	HORVU1Hr1G017800	chr1H	61341051	61341950	-2.82471	3.54103	4.18875e-12	1.15757e-09
Yes	HORVU1Hr1G017820	chr1H	61352583	61354732	5.89869	-1.17222	6.29126e-10	1.19179e-07
Yes	HORVU1Hr1G018080	chr1H	64300950	64306233	-5.56443	2.32571	5.67492e-17	7.8414e-14
Yes	HORVU1Hr1G018160	chr1H	65609875	65613044	7.11926	-0.286599	8.55515e-15	5.02401e-12
Yes	HORVU1Hr1G018910	chr1H	71205153	71207290	4.42391	3.60533	8.72435e-16	8.00103e-13
Yes	HORVU1Hr1G018930	chr1H	71393267	71400691	1.44634	2.81555	1.07723e-15	9.03719e-13
Yes	HORVU1Hr1G019080	chr1H	72172785	72173594	0.698901	-0.525687	0.00133559	0.0448828
Yes	HORVU1Hr1G019480	chr1H	73571033	73572205	-5.96338	-1.93826	5.94184e-15	3.90681e-12
Yes	HORVU1Hr1G019500	chr1H	73807416	73810946	1.46559	2.46693	7.56742e-14	3.11857e-11
Yes	HORVU1Hr1G019800	chr1H	74896596	74899615	1.02579	1.63911	4.98792e-09	8.08042e-07
Yes	HORVU1Hr1G019930	chr1H	75608501	75609871	-1.63194	3.54278	2.5846e-18	8.67318e-15
Yes	HORVU1Hr1G020040	chr1H	77482222	77483592	-2.10829	4.85171	0.000831577	0.0322753
Yes	HORVU1Hr1G020050	chr1H	77485122	77486114	-2.38537	3.58999	9.30324e-08	1.27054e-05
Yes	HORVU1Hr1G020070	chr1H	77587065	77588057	-4.68802	-0.75694	6.79763e-08	9.39272e-06
Yes	HORVU1Hr1G020110	chr1H	77732739	77734192	1.50791	-0.0443563	1.8412e-06	0.000192222
Yes	HORVU1Hr1G020240	chr1H	78968804	79089572	-1.44635	6.18043	1.64639e-11	4.07092e-09
Yes	HORVU1Hr1G020250	chr1H	78975586	79089572	-6.72409	-0.461779	3.82287e-08	5.5776e-06
Yes	HORVU1Hr1G020270	chr1H	78980344	78982485	0.695608	3.82194	1.389e-10	3.09868e-08
Yes	HORVU1Hr1G020350	chr1H	79089859	79090734	4.34584	-1.12164	1.3022e-11	3.28912e-09
Yes	HORVU1Hr1G020470	chr1H	80827355	80832088	1.65305	3.82053	6.4734e-17	8.44779e-14
Yes	HORVU1Hr1G020490	chr1H	80917498	80919759	0.910631	3.40866	7.18919e-09	1.14104e-06
Yes	HORVU1Hr1G020530	chr1H	81122342	81226203	-0.903449	6.84353	1.04315e-15	9.03719e-13
Yes	HORVU1Hr1G020570	chr1H	81431827	81432377	4.32455	-1.82441	4.33004e-12	1.18271e-09
Yes	HORVU1Hr1G020590	chr1H	81515624	81521507	2.6684	3.29093	2.7581e-20	2.15959e-16
Yes	HORVU1Hr1G020660	chr1H	81963547	81970237	2.3432	3.4239	4.3141e-18	1.01338e-14
Yes	HORVU1Hr1G020690	chr1H	82141298	82143805	2.1642	0.0999037	2.46117e-05	0.00199355
Yes	HORVU1Hr1G020740	chr1H	82688862	82693595	0.751768	3.97542	1.5142e-13	5.64581e-11
Yes	HORVU1Hr1G020900	chr1H	83473690	83474830	0.694842	0.311802	0.00153859	0.0494411
Yes	HORVU1Hr1G021600	chr1H	87552658	87558379	0.849301	2.37786	7.35099e-07	8.50614e-05
Yes	HORVU1Hr1G021800	chr1H	89133143	89136676	8.05281	0.62051	1.69169e-10	3.71316e-08
Yes	HORVU1Hr1G022140	chr1H	92649409	92658837	-7.95038	0.970214	1.92632e-14	1.07736e-11
Yes	HORVU1Hr1G022300	chr1H	93773009	93888967	0.689232	3.90668	3.88369e-06	0.000380116
Yes	HORVU1Hr1G022350	chr1H	93791782	93792701	0.63753	0.915292	7.98859e-05	0.00542347
Yes	HORVU1Hr1G023620	chr1H	104414916	104421746	0.831508	0.585749	0.000470983	0.0215241
Yes	HORVU1Hr1G025810	chr1H	127600884	127601707	6.92834	0.32462	1.82732e-10	3.93796e-08
Yes	HORVU1Hr1G026440	chr1H	132828798	132849241	0.965009	6.08667	6.48857e-10	1.21933e-07
Yes	HORVU1Hr1G028980	chr1H	160798311	160810913	0.701465	2.56452	5.74368e-05	0.00407615
Yes	HORVU1Hr1G030230	chr1H	173020491	173028757	3.55382	2.91853	4.37985e-16	4.51557e-13
Yes	HORVU1Hr1G030240	chr1H	173020492	173035073	3.48128	2.43737	3.36481e-16	3.9461e-13
Yes	HORVU1Hr1G034000	chr1H	218554192	218555507	0.897817	0.712	7.47521e-05	0.00511932
Yes	HORVU1Hr1G035100	chr1H	229655951	229659723	-6.86176	3.22333	9.02563e-18	1.63086e-14
Yes	HORVU1Hr1G038780	chr1H	270038261	270050007	0.607617	3.3237	5.51853e-06	0.000520603
Yes	HORVU1Hr1G039010	chr1H	272569185	272571939	0.989763	2.91927	1.89171e-09	3.31614e-07
Yes	HORVU1Hr1G039970	chr1H	281950567	281988188	0.594031	3.29035	1.14138e-06	0.000125285
Yes	HORVU1Hr1G040130	chr1H	284279101	284281359	7.94833	1.6064	3.61433e-14	1.73267e-11
Yes	HORVU1Hr1G040590	chr1H	286802320	286810204	-7.37125	-0.959756	2.92722e-15	2.21808e-12
Yes	HORVU1Hr1G040660	chr1H	287303840	287316548	-0.68433	4.68625	1.06049e-12	3.50857e-10
Yes	HORVU1Hr1G040800	chr1H	288647171	288650124	-1.17978	0.893059	7.62284e-07	8.77747e-05
Yes	HORVU1Hr1G040930	chr1H	289310315	289313695	0.687329	4.24247	2.77535e-12	8.04853e-10
Yes	HORVU1Hr1G041040	chr1H	290619642	290621605	-1.04759	1.65809	1.12605e-10	2.56806e-08
Yes	HORVU1Hr1G041580	chr1H	296635468	296637416	-1.9438	1.29445	7.00692e-10	1.30629e-07
Yes	HORVU1Hr1G042120	chr1H	304399662	304400709	0.735163	-0.154999	0.000264292	0.0139361
Yes	HORVU1Hr1G042300	chr1H	305558666	305565598	-2.37234	2.86535	5.05764e-20	2.9701e-16
Yes	HORVU1Hr1G042850	chr1H	310819913	310822831	-5.93958	0.829102	1.1872e-12	3.87324e-10
Yes	HORVU1Hr1G044640	chr1H	324449433	324456394	-4.47291	1.7019	2.09221e-19	8.19102e-16
Yes	HORVU1Hr1G044970	chr1H	326531921	326534574	6.36675	-0.679204	5.20297e-12	1.4048e-09
Yes	HORVU1Hr1G045030	chr1H	327027622	327041146	0.661615	1.76267	4.76905e-07	5.80441e-05
Yes	HORVU1Hr1G045070	chr1H	327281387	327286602	0.657076	4.25186	1.43297e-12	4.42902e-10
Yes	HORVU1Hr1G045230	chr1H	328727502	328732581	-1.20846	1.98119	9.03634e-07	0.00010205
Yes	HORVU1Hr1G045360	chr1H	329698581	329700943	-2.79164	4.60655	9.37231e-21	1.10078e-16
Yes	HORVU1Hr1G045480	chr1H	330477175	330478762	-1.51134	2.3573	1.60938e-15	1.26014e-12
Yes	HORVU1Hr1G045490	chr1H	330477260	330478640	-1.13099	2.75074	1.23921e-12	3.88122e-10
Yes	HORVU1Hr1G045610	chr1H	331414243	331418038	0.961915	4.02602	4.98699e-14	2.27114e-11
Yes	HORVU1Hr1G045640	chr1H	331866389	331874427	-1.29686	4.14303	2.97842e-17	4.99736e-14
Yes	HORVU1Hr1G045760	chr1H	333134632	333137180	1.30267	5.71178	4.94926e-17	7.26613e-14
Yes	HORVU1Hr1G046120	chr1H	337166314	337171226	0.50145	3.21398	8.75585e-08	1.20278e-05
Yes	HORVU1Hr1G046130	chr1H	337242588	337244017	1.18138	0.483984	5.46164e-08	7.77538e-06
Yes	HORVU1Hr1G046160	chr1H	337866336	337878028	4.04911	2.24405	3.52781e-16	3.9461e-13
Yes	HORVU1Hr1G046170	chr1H	337866523	337886558	6.98929	1.85228	8.85597e-16	8.00103e-13
Yes	HORVU1Hr1G046260	chr1H	338829695	338832841	8.31594	0.47942	2.00411e-14	1.07906e-11
Yes	HORVU1Hr1G046630	chr1H	341763204	341772442	1.13032	3.12907	8.67788e-14	3.51454e-11
Yes	HORVU1Hr1G046940	chr1H	345350529	345356300	-1.18463	3.15028	0.000949097	0.0355005
Yes	HORVU1Hr1G047100	chr1H	347380765	347387797	-0.668581	5.336	7.75031e-05	0.00529229
Yes	HORVU1Hr1G047280	chr1H	349155528	349157033	-7.92671	0.403091	2.55376e-13	9.2289e-11
Yes	HORVU1Hr1G047410	chr1H	350493663	350497890	0.784247	3.49725	3.8671e-10	7.69816e-08
Yes	HORVU1Hr1G047620	chr1H	351866296	351869217	0.699774	1.28314	1.48643e-05	0.00125598
Yes	HORVU1Hr1G047640	chr1H	352060712	352077732	0.564008	5.72939	3.56738e-09	5.90124e-07
Yes	HORVU1Hr1G047660	chr1H	352150206	352151167	1.05872	0.467143	9.1108e-07	0.000102398
Yes	HORVU1Hr1G047800	chr1H	353622104	353625387	-7.76021	0.235669	1.26367e-13	4.86616e-11
No	HORVU1Hr1G048490	chr1H	359517400	359523125	1.03539	2.26684	3.99666e-09	6.56514e-07
No	HORVU1Hr1G048670	chr1H	361184382	361191609	-8.17742	1.79908	5.26231e-15	3.72831e-12
No	HORVU1Hr1G048890	chr1H	363122145	363124111	-6.56991	-1.61628	4.17352e-13	1.46322e-10
No	HORVU1Hr1G050410	chr1H	373413029	373414763	-2.12908	0.993815	1.97286e-12	6.0185e-10
No	HORVU1Hr1G050420	chr1H	373415319	373417716	-4.66207	-1.15665	1.63282e-11	4.07092e-09
No	HORVU1Hr1G050430	chr1H	373419750	373420436	-1.69089	0.225776	4.31964e-10	8.38581e-08
No	HORVU1Hr1G058260	chr1H	425508778	425512176	1.40088	3.91082	2.88435e-07	3.72271e-05
No	HORVU1Hr1G058380	chr1H	426592455	426594681	5.00826	-2.40659	2.94433e-09	4.94017e-07
No	HORVU1Hr1G061780	chr1H	446770574	446778808	-0.668964	3.16087	0.000864606	0.0333491
No	HORVU1Hr1G070810	chr1H	491676727	491681104	-0.739583	2.30982	0.00129097	0.0438597
No	HORVU1Hr1G071070	chr1H	492143941	492169831	-2.04413	0.946668	8.5453e-15	5.02401e-12
No	HORVU1Hr1G078350	chr1H	520005830	520012019	-0.729854	7.54003	1.5809e-07	2.13421e-05
No	HORVU1Hr1G094820	chr1H	556438516	556441360	-2.10623	2.04361	2.67589e-10	5.56255e-08
No	HORVU1Hr1G094860	chr1H	556517496	556520244	-2.10623	2.04361	2.67589e-10	5.56255e-08
No	HORVU2Hr1G018250	chr2H	46347324	46349248	-7.72167	-0.293359	3.46596e-12	9.77849e-10
No	HORVU2Hr1G020850	chr2H	58516211	58518847	0.558337	2.61379	1.24437e-06	0.000134083
No	HORVU2Hr1G020870	chr2H	58527926	58530497	0.536612	2.06824	0.000476555	0.0216943
No	HORVU2Hr1G020880	chr2H	58529355	58530037	0.648616	0.121134	0.00122607	0.0422292
No	HORVU2Hr1G024920	chr2H	76509689	76512615	-0.598115	2.50935	0.000274507	0.0143293
No	HORVU2Hr1G044970	chr2H	235335707	235337751	-1.89053	1.90312	3.86633e-15	2.83813e-12
No	HORVU2Hr1G044980	chr2H	235339008	235340122	-4.66928	-1.4986	2.28234e-09	3.9133e-07
No	HORVU2Hr1G044990	chr2H	235340295	235343107	-3.89078	0.819805	3.54083e-18	1.01338e-14
No	HORVU2Hr1G045000	chr2H	235343289	235344474	-4.07653	-1.16622	1.42137e-06	0.000150397
No	HORVU2Hr1G063460	chr2H	428231552	428236578	-6.8387	-1.01478	8.68122e-07	9.8513e-05
No	HORVU2Hr1G070630	chr2H	498299434	498302363	1.17301	1.41259	5.11425e-06	0.000486372
No	HORVU2Hr1G073650	chr2H	531149949	531150502	-1.31897	-0.250428	1.29059e-07	1.75237e-05
No	HORVU2Hr1G074610	chr2H	538180536	538203091	-1.71179	7.69868	2.06717e-14	1.07906e-11
No	HORVU2Hr1G077180	chr2H	558587035	558587903	-1.45181	1.19569	5.44994e-10	1.0408e-07
No	HORVU2Hr1G089570	chr2H	639436237	639437429	-1.59735	1.14056	2.80155e-06	0.000281233
No	HORVU2Hr1G092290	chr2H	652031058	652032990	-1.8373	2.6968	1.43744e-09	2.558e-07
No	HORVU2Hr1G092300	chr2H	652093963	652095055	-2.0391	2.76261	2.896e-11	7.01311e-09
No	HORVU2Hr1G099160	chr2H	686806880	686811251	-0.930446	2.82827	8.31432e-07	9.48075e-05
No	HORVU2Hr1G113000	chr2H	727119089	727124351	0.513158	2.49058	0.000932305	0.0351522
No	HORVU2Hr1G126810	chr2H	765050410	765159289	-0.8704	1.72898	0.000973881	0.0360259
No	HORVU3Hr1G004950	chr3H	12321954	12324346	-0.603154	2.6609	3.43691e-08	5.07755e-06
No	HORVU3Hr1G008430	chr3H	19067757	19071029	-0.55069	1.06519	0.000905246	0.0342478
No	HORVU3Hr1G010970	chr3H	23975438	23984027	1.68633	0.3694	3.40805e-08	5.06678e-06
No	HORVU3Hr1G012620	chr3H	27135978	27143933	0.711978	2.67265	0.00055809	0.024232
No	HORVU3Hr1G012790	chr3H	27740504	27745766	0.701383	0.985145	1.1625e-05	0.00100764
No	HORVU3Hr1G015100	chr3H	35080562	35081660	0.953602	-0.41342	0.000377414	0.0183931
No	HORVU3Hr1G016690	chr3H	40939172	40942285	-0.697899	2.68109	2.32652e-05	0.00189757
No	HORVU3Hr1G022980	chr3H	84901484	84906774	-0.72032	4.48839	6.67429e-12	1.76156e-09
No	HORVU3Hr1G023780	chr3H	88690770	88693630	-1.04644	1.37641	1.36583e-06	0.000146499
No	HORVU3Hr1G025240	chr3H	99677595	99682063	-5.84813	-1.20468	1.15396e-11	2.94636e-09
No	HORVU3Hr1G026650	chr3H	110050053	110058286	0.705805	3.85585	6.02569e-12	1.60845e-09
No	HORVU3Hr1G028670	chr3H	129449876	129459090	0.534646	2.01553	0.000266523	0.0140059
No	HORVU3Hr1G034800	chr3H	191143522	191146597	0.571739	2.16705	1.00753e-06	0.000111112
No	HORVU3Hr1G046980	chr3H	315807605	315886580	0.632584	1.11136	0.000145291	0.00886462
No	HORVU3Hr1G055590	chr3H	412427586	412430128	-3.39541	3.09951	4.42137e-16	4.51557e-13
No	HORVU3Hr1G055600	chr3H	412429329	412429863	-3.43957	-0.106455	1.23198e-12	3.88122e-10
No	HORVU3Hr1G068090	chr3H	516679466	516680435	0.56697	2.32163	0.000101747	0.00669478
No	HORVU3Hr1G074420	chr3H	558703000	558715852	-1.59185	0.837459	2.10403e-07	2.77661e-05
No	HORVU3Hr1G077260	chr3H	572188126	572190346	-0.648651	1.93351	0.000878341	0.0337496
No	HORVU3Hr1G077360	chr3H	572642818	572645487	-0.802812	1.90966	0.000452727	0.0210555
No	HORVU3Hr1G077980	chr3H	575567037	575569143	3.3034	3.22435	5.39645e-15	3.72831e-12
No	HORVU3Hr1G078350	chr3H	577726585	577727831	0.666535	1.58391	2.66931e-05	0.00214704
No	HORVU3Hr1G082750	chr3H	600343304	600364584	0.504374	4.18083	2.38704e-09	4.06315e-07
No	HORVU3Hr1G094970	chr3H	648553510	648560920	0.558818	5.6933	3.0799e-07	3.95337e-05
No	HORVU3Hr1G095240	chr3H	649184868	649225633	0.983465	2.00279	1.9822e-05	0.00163375
No	HORVU3Hr1G102720	chr3H	665001254	665002406	6.00279	-0.411941	6.87061e-14	2.93438e-11
No	HORVU3Hr1G102730	chr3H	665002754	665004812	6.07566	1.67079	1.20763e-16	1.49302e-13
No	HORVU3Hr1G109330	chr3H	677551645	677552687	-1.22126	-0.241558	9.58385e-06	0.000840017
No	HORVU3Hr1G117400	chr3H	698085543	698088337	-3.47013	-1.55756	0.00134728	0.0452107
No	HORVU3Hr1G117440	chr3H	698197244	698198990	-2.47621	3.49705	1.6368e-08	2.51297e-06
No	HORVU3Hr1G117450	chr3H	698203398	698205869	-2.42185	-0.527871	1.82091e-07	2.41656e-05
No	HORVU4Hr1G005480	chr4H	12436135	12437716	-1.02844	2.60394	1.5555e-05	0.00130495
No	HORVU4Hr1G005490	chr4H	12442244	12444928	-1.06519	2.96379	4.33616e-06	0.000420894
No	HORVU4Hr1G007040	chr4H	17599034	17600737	-1.32926	1.66074	1.52768e-08	2.36087e-06
No	HORVU4Hr1G018560	chr4H	85107271	85109088	-0.678574	1.2052	0.000297826	0.0152329
No	HORVU4Hr1G027540	chr4H	169294683	169303701	0.642377	2.7393	3.25069e-07	4.1275e-05
No	HORVU4Hr1G027550	chr4H	169295750	169303660	0.598251	3.78494	1.18035e-06	0.000128363
No	HORVU4Hr1G029470	chr4H	187863340	187865975	2.14238	1.02759	5.98745e-15	3.90681e-12
No	HORVU4Hr1G037140	chr4H	277052872	277053503	-0.52098	1.84834	0.00116905	0.0409255
No	HORVU4Hr1G037380	chr4H	279552369	279554490	-1.14466	1.4591	2.28218e-10	4.82958e-08
No	HORVU4Hr1G037940	chr4H	284564355	284581307	2.00793	0.455213	3.77771e-08	5.54615e-06
No	HORVU4Hr1G042440	chr4H	336118097	336118773	5.9119	-1.46561	8.49404e-09	1.33017e-06
No	HORVU4Hr1G042730	chr4H	339472662	339476189	0.637741	1.44141	7.47439e-06	0.000675282
No	HORVU4Hr1G046510	chr4H	371272132	371276142	0.573325	4.82893	6.42207e-06	0.000591586
No	HORVU4Hr1G054820	chr4H	459123171	459129211	0.659673	2.33743	1.67424e-06	0.000176358
No	HORVU4Hr1G055570	chr4H	466138373	466141632	-0.778964	0.568777	2.67809e-05	0.00214704
No	HORVU4Hr1G057570	chr4H	482809853	482810165	-0.846714	-0.163155	0.000917565	0.0346521
No	HORVU4Hr1G061250	chr4H	514661594	514670605	-1.35105	4.1545	4.12371e-11	9.68659e-09
No	HORVU4Hr1G064840	chr4H	542705131	542707240	1.71641	0.730546	3.44e-14	1.68345e-11
No	HORVU4Hr1G064890	chr4H	542797640	542803948	1.40028	3.6111	1.72133e-19	8.08681e-16
No	HORVU4Hr1G064900	chr4H	542799153	542803876	0.731104	2.26664	3.27713e-10	6.63619e-08
No	HORVU4Hr1G066270	chr4H	551855901	551858769	-0.923414	6.17026	0.0013837	0.0460332
No	HORVU4Hr1G075180	chr4H	596914165	596917275	-0.569644	4.09218	0.000124014	0.00793754
No	HORVU4Hr1G075320	chr4H	597805479	597809443	-0.909664	2.17472	3.49049e-06	0.000344503
No	HORVU4Hr1G076460	chr4H	600655796	600656302	-1.08738	-0.47143	0.00090211	0.0342478
No	HORVU4Hr1G078770	chr4H	609002595	609004185	-3.292	-1.59011	5.79313e-06	0.000542154
No	HORVU4Hr1G079860	chr4H	613523306	613528175	2.00458	4.01799	3.49678e-12	9.77849e-10
No	HORVU4Hr1G080410	chr4H	615347929	615351231	0.730861	4.7155	4.6248e-07	5.70906e-05
No	HORVU4Hr1G080460	chr4H	615733150	615744460	-0.670181	3.97516	4.37206e-06	0.000422632
No	HORVU4Hr1G080720	chr4H	616983182	616985533	-7.54123	-1.23596	4.28363e-18	1.01338e-14
No	HORVU4Hr1G081150	chr4H	618501669	618503538	-0.785111	4.00129	0.00112095	0.0400171
No	HORVU4Hr1G081170	chr4H	618506776	618508334	-1.22487	3.11653	3.50852e-05	0.00271997
No	HORVU4Hr1G084210	chr4H	627896459	627898741	0.636993	3.03373	0.000221226	0.0122851
No	HORVU4Hr1G087230	chr4H	636352038	636357622	-1.49774	4.75156	0.00103722	0.0380686
No	HORVU4Hr1G089030	chr4H	641464335	641465907	-0.764017	1.00253	0.000336355	0.0168106
No	HORVU5Hr1G004370	chr5H	8012712	8214490	-0.910579	2.55629	0.00101065	0.0371522
No	HORVU5Hr1G023790	chr5H	126299428	126303182	6.98074	0.0633486	1.1509e-13	4.50577e-11
No	HORVU5Hr1G023900	chr5H	127757588	127758550	1.82963	0.312157	1.32994e-10	3.00387e-08
No	HORVU5Hr1G037650	chr5H	270829399	270832782	3.68841	-2.79256	1.87399e-08	2.85844e-06
No	HORVU5Hr1G040410	chr5H	299698809	299699725	-1.70506	1.00237	1.2773e-15	1.03462e-12
No	HORVU5Hr1G048550	chr5H	376069052	376071329	0.535841	1.76041	0.000394253	0.018977
No	HORVU5Hr1G063710	chr5H	494099594	494107593	0.593473	1.18188	0.000213536	0.0119427
No	HORVU5Hr1G067500	chr5H	513088549	513089802	-1.33658	-0.709029	0.000735022	0.0297377
No	HORVU5Hr1G068330	chr5H	517209709	517212889	-1.27155	0.734057	6.71979e-06	0.000614194
No	HORVU5Hr1G076860	chr5H	552029718	552035594	0.906772	0.0547921	3.18927e-05	0.00250555
No	HORVU5Hr1G081450	chr5H	564406197	564410417	-0.655164	2.46017	0.000417941	0.0197932
No	HORVU5Hr1G088980	chr5H	583297092	583298636	0.66058	1.37107	0.000113629	0.00735302
No	HORVU5Hr1G089040	chr5H	583432256	583433800	0.66058	1.37107	0.000113629	0.00735302
No	HORVU5Hr1G091880	chr5H	587288776	587291442	-1.32767	1.68178	8.96107e-14	3.56772e-11
No	HORVU5Hr1G104930	chr5H	620514534	620515533	0.63658	2.52129	0.000535319	0.0234478
No	HORVU5Hr1G107220	chr5H	626195016	626198481	-0.719293	0.971079	5.41445e-05	0.00390139
No	HORVU5Hr1G107230	chr5H	626238773	626242238	-0.719293	0.971079	5.41445e-05	0.00390139
No	HORVU5Hr1G110910	chr5H	634495687	634501741	0.50683	1.36352	0.000205367	0.0115963
No	HORVU5Hr1G118880	chr5H	653935146	653944037	2.11829	1.95234	1.08568e-11	2.80248e-09
No	HORVU5Hr1G119280	chr5H	655283137	655289811	0.994653	0.5238	3.08217e-05	0.00244595
No	HORVU6Hr1G001930	chr6H	5659649	5664633	1.66341	-1.01561	0.000102289	0.00671167
No	HORVU6Hr1G010420	chr6H	18415302	18426205	1.64026	0.493055	5.45024e-08	7.77538e-06
No	HORVU6Hr1G014460	chr6H	30664332	30665324	0.597224	0.0816121	0.000391111	0.0189037
No	HORVU6Hr1G016700	chr6H	37776360	37780060	0.575077	2.25287	4.15168e-06	0.00040466
No	HORVU6Hr1G025490	chr6H	92438428	92446907	0.542448	4.85418	4.68962e-07	5.73745e-05
No	HORVU6Hr1G025790	chr6H	95170287	95172644	-0.65459	4.90421	0.00111437	0.0398426
No	HORVU6Hr1G033600	chr6H	154877863	154882095	-0.893925	4.75769	0.00146758	0.04808
No	HORVU6Hr1G038160	chr6H	193427671	193460808	0.504138	2.5816	2.30243e-06	0.000235148
No	HORVU6Hr1G068940	chr6H	477471954	477473929	0.506576	1.59049	5.31213e-05	0.00386322
No	HORVU6Hr1G072810	chr6H	505078991	505081745	-0.548892	6.50539	0.000268598	0.0140834
No	HORVU6Hr1G074960	chr6H	516792242	516795497	-1.04095	4.20174	1.75534e-06	0.000184076
No	HORVU6Hr1G075000	chr6H	517622547	517625443	-0.504764	3.62316	5.68748e-05	0.00406076
No	HORVU6Hr1G075650	chr6H	521125490	521129078	-0.719302	2.57176	0.000304295	0.0154049
No	HORVU6Hr1G079640	chr6H	538289575	538291563	-0.955985	2.29635	7.97536e-05	0.00542347
No	HORVU6Hr1G081600	chr6H	545974293	545977299	0.638773	2.79544	4.96118e-07	5.97631e-05
No	HORVU6Hr1G093940	chr6H	580307102	580311329	-0.514791	0.941783	0.000941021	0.0352931
No	HORVU7Hr1G000300	chr7H	388187	397921	-0.74413	1.61652	0.000116656	0.00752814
No	HORVU7Hr1G016130	chr7H	21183141	21191338	1.24878	3.33784	3.31437e-11	7.94435e-09
No	HORVU7Hr1G032880	chr7H	66942883	66947044	0.611456	1.34743	7.45865e-05	0.00511932
No	HORVU7Hr1G037180	chr7H	88671189	88673490	-0.694022	2.73877	5.51541e-05	0.00394991
No	HORVU7Hr1G040380	chr7H	109380119	109381636	1.1321	1.04943	2.33529e-06	0.000237472
No	HORVU7Hr1G040460	chr7H	109751199	109754866	-0.932624	0.551157	9.89323e-07	0.000109619
No	HORVU7Hr1G040720	chr7H	111025445	111026300	5.2129	-1.39279	3.14568e-09	5.24056e-07
No	HORVU7Hr1G051060	chr7H	189648867	189649709	-0.649425	2.78328	4.16864e-05	0.00316897
No	HORVU7Hr1G059960	chr7H	271626581	271631095	-3.8165	0.317965	7.16614e-14	3.00594e-11
No	HORVU7Hr1G062370	chr7H	299563523	299564564	1.6165	0.411189	7.36082e-12	1.92117e-09
No	HORVU7Hr1G064790	chr7H	321384917	321388856	-2.93825	0.272622	2.52101e-14	1.28736e-11
No	HORVU7Hr1G103550	chr7H	613736837	613738526	-4.7282	-1.04321	2.97909e-10	6.08512e-08
No	HORVU7Hr1G106510	chr7H	619995292	620007441	-0.705862	2.7996	8.37908e-10	1.53769e-07
No	HORVU7Hr1G110030	chr7H	629280288	629281854	0.507235	1.41055	0.000211632	0.0118645
No	HORVU7Hr1G111700	chr7H	634555505	634668609	0.694022	3.72726	6.74676e-06	0.000614269
No	HORVU7Hr1G115830	chr7H	642318338	642320600	-0.7655	3.45929	0.000142	0.00870906
No	HORVU7Hr1G119060	chr7H	648956734	648958976	-1.20288	4.97865	0.000343764	0.0170516

## Sheet: 1c
Supplementary Dataset 1C List of genes differentially expressed between Bw902.WA and Bw.WA conditions
	The selection criteria:					Bw = Bowman (Wild type)
	a) adjusted p-value < 0.05;					Bw902(vrs3.f) = vrs3 mutant
	b) |log fold change| >=0.5;
	c) the expression values of that gene>=2 TPM in at least 6 samples;					WA = White Anther (spike length 10mm)
Introgression region?	Gene_id	Chromosome	Start_position	End_position	logFC	AveExpr (log2cpm)	P.Value	adj.P.Val
No	HORVU0Hr1G000250	chrUn	697306	700408	-0.505014	2.73159	2.15053e-06	0.000202875
No	HORVU0Hr1G000270	chrUn	810518	813761	-7.60785	0.506272	5.10088e-12	1.46122e-09
No	HORVU0Hr1G007470	chrUn	42308544	42311518	-2.21398	3.42952	2.14482e-06	0.000202875
No	HORVU0Hr1G018590	chrUn	98505109	98506776	-1.18359	-1.30359	0.00111931	0.0332203
No	HORVU0Hr1G022890	chrUn	115682226	115685308	1.21475	1.94022	5.35977e-07	5.85586e-05
No	HORVU0Hr1G038040	chrUn	238958031	238959001	-1.66818	0.528045	1.22107e-07	1.5005e-05
No	HORVU0Hr1G038810	chrUn	247509785	247514541	0.930332	7.5964	2.27771e-21	2.67517e-17
No	HORVU0Hr1G039730	chrUn	249162018	249168246	0.645747	3.08743	1.35144e-06	0.000135087
No	HORVU1Hr1G000350	chr1H	1155485	1333157	-0.595436	5.65146	0.00178579	0.0451197
No	HORVU1Hr1G007720	chr1H	16055766	16057969	-0.979168	-0.537364	0.000915621	0.0289864
No	HORVU1Hr1G007810	chr1H	16449549	16453845	-0.639914	3.83169	0.00080612	0.0263729
No	HORVU1Hr1G007830	chr1H	16614810	16617902	-0.687318	3.93267	0.000115716	0.00575946
No	HORVU1Hr1G008130	chr1H	17580274	17583426	-0.614438	6.21263	3.11419e-07	3.50011e-05
Yes	HORVU1Hr1G008570	chr1H	18775269	18781129	0.572752	5.14285	1.60675e-08	2.40398e-06
Yes	HORVU1Hr1G008900	chr1H	19666235	19669353	7.03686	1.97586	3.17052e-16	3.54645e-13
Yes	HORVU1Hr1G009030	chr1H	20168302	20171564	-8.61397	0.395555	2.93138e-10	5.83543e-08
Yes	HORVU1Hr1G010250	chr1H	23223496	23224757	-0.69823	4.98348	0.000540844	0.0197888
Yes	HORVU1Hr1G010280	chr1H	23326791	23327917	-1.17233	-0.0774251	0.00023958	0.0103833
Yes	HORVU1Hr1G010450	chr1H	23929023	23932917	6.5762	0.666126	7.58281e-13	2.58145e-10
Yes	HORVU1Hr1G010460	chr1H	23930333	23930953	3.62776	-1.44475	2.36739e-10	4.82986e-08
Yes	HORVU1Hr1G010470	chr1H	23932623	23949567	0.584196	3.76495	2.20172e-06	0.000206874
Yes	HORVU1Hr1G010480	chr1H	23935990	23949521	1.07609	3.67968	2.91455e-08	4.20017e-06
Yes	HORVU1Hr1G011880	chr1H	29069221	29075238	-8.6769	-0.212203	7.16574e-14	3.30046e-11
Yes	HORVU1Hr1G012140	chr1H	30191336	30193515	-1.65592	3.62204	0.000130818	0.00638366
Yes	HORVU1Hr1G012640	chr1H	31635409	31636696	-0.900369	0.199558	0.000224375	0.00986999
Yes	HORVU1Hr1G012660	chr1H	31644015	31644972	-1.56238	0.895149	0.00013123	0.00638366
Yes	HORVU1Hr1G013040	chr1H	33441856	33445024	0.686563	5.25905	3.25118e-13	1.25337e-10
Yes	HORVU1Hr1G013150	chr1H	33802888	33804472	1.11293	0.301494	7.16283e-09	1.13686e-06
Yes	HORVU1Hr1G013160	chr1H	33802888	33804923	0.620814	1.19011	0.000369466	0.0147849
Yes	HORVU1Hr1G013250	chr1H	34539077	34540727	-7.11007	-0.748652	3.3513e-14	1.92005e-11
Yes	HORVU1Hr1G013260	chr1H	34539132	34540693	-5.54693	-2.27966	1.15819e-06	0.00011985
Yes	HORVU1Hr1G013300	chr1H	34860386	34865650	-6.58572	0.869755	1.59655e-14	9.86918e-12
Yes	HORVU1Hr1G013310	chr1H	35161853	35167088	-1.33767	3.05693	1.47943e-13	6.4355e-11
Yes	HORVU1Hr1G013360	chr1H	35213246	35218550	-6.40838	1.93572	1.44228e-14	9.41088e-12
Yes	HORVU1Hr1G013450	chr1H	35606596	35616067	-1.1489	3.58017	2.66547e-12	7.92554e-10
Yes	HORVU1Hr1G013780	chr1H	37164281	37167912	-0.594159	6.44411	2.78636e-06	0.000256673
Yes	HORVU1Hr1G013870	chr1H	37599000	37601168	-2.34098	0.955264	2.52811e-06	0.000234725
Yes	HORVU1Hr1G013880	chr1H	37601563	37605620	-8.94198	1.72836	6.27709e-15	4.75642e-12
Yes	HORVU1Hr1G014840	chr1H	41440986	41445293	1.04661	1.31983	6.42577e-08	8.38563e-06
Yes	HORVU1Hr1G014850	chr1H	41441019	41444716	1.36723	2.57517	1.21171e-11	2.99611e-09
Yes	HORVU1Hr1G015300	chr1H	44274377	44275272	1.98921	-0.88773	6.69773e-05	0.00364189
Yes	HORVU1Hr1G016660	chr1H	54541481	54545758	-0.953382	0.496838	6.31068e-05	0.0034635
Yes	HORVU1Hr1G016710	chr1H	55455998	55461062	-2.19744	3.04967	2.65645e-19	1.17395e-15
Yes	HORVU1Hr1G017020	chr1H	57260119	57261381	1.4496	-0.517848	5.45731e-10	1.03381e-07
Yes	HORVU1Hr1G017140	chr1H	57895267	57896602	-1.24826	0.0269635	5.94967e-08	7.89592e-06
Yes	HORVU1Hr1G017610	chr1H	60546869	60549643	5.67603	-1.87828	5.84268e-14	2.9201e-11
Yes	HORVU1Hr1G017720	chr1H	61130020	61135456	2.01486	2.75419	4.40271e-18	9.40178e-15
Yes	HORVU1Hr1G017800	chr1H	61341051	61341950	-2.94812	3.54103	1.80961e-14	1.06269e-11
Yes	HORVU1Hr1G017820	chr1H	61352583	61354732	7.26625	-1.17222	8.00029e-12	2.11154e-09
Yes	HORVU1Hr1G018080	chr1H	64300950	64306233	-5.90355	2.32571	2.89823e-17	4.53862e-14
Yes	HORVU1Hr1G018160	chr1H	65609875	65613044	8.57021	-0.286599	2.84601e-15	2.3876e-12
Yes	HORVU1Hr1G018190	chr1H	65994447	65997560	0.543097	3.23052	1.97902e-08	2.90545e-06
Yes	HORVU1Hr1G018910	chr1H	71205153	71207290	4.04034	3.60533	4.35693e-18	9.40178e-15
Yes	HORVU1Hr1G018930	chr1H	71393267	71400691	1.30297	2.81555	4.4055e-14	2.35193e-11
Yes	HORVU1Hr1G019480	chr1H	73571033	73572205	-6.52081	-1.93826	4.9483e-16	5.28343e-13
Yes	HORVU1Hr1G019500	chr1H	73807416	73810946	1.19281	2.46693	6.80627e-11	1.46678e-08
Yes	HORVU1Hr1G019800	chr1H	74896596	74899615	0.896963	1.63911	2.33117e-07	2.6975e-05
Yes	HORVU1Hr1G019930	chr1H	75608501	75609871	-1.29627	3.54278	7.07389e-16	7.22459e-13
Yes	HORVU1Hr1G020040	chr1H	77482222	77483592	-1.75401	4.85171	0.000203042	0.0092791
Yes	HORVU1Hr1G020050	chr1H	77485122	77486114	-2.27308	3.58999	4.47337e-10	8.75662e-08
Yes	HORVU1Hr1G020070	chr1H	77587065	77588057	-6.52782	-0.75694	1.71124e-06	0.00016407
Yes	HORVU1Hr1G020110	chr1H	77732739	77734192	1.36175	-0.0443563	9.82825e-06	0.000739953
Yes	HORVU1Hr1G020240	chr1H	78968804	79089572	-2.87542	6.18043	1.84208e-19	1.15958e-15
Yes	HORVU1Hr1G020250	chr1H	78975586	79089572	-7.95586	-0.461779	3.29487e-10	6.50391e-08
Yes	HORVU1Hr1G020270	chr1H	78980344	78982485	0.724276	3.82194	3.30637e-11	7.61436e-09
Yes	HORVU1Hr1G020350	chr1H	79089859	79090734	4.17819	-1.12164	4.6122e-11	1.0158e-08
Yes	HORVU1Hr1G020470	chr1H	80827355	80832088	1.79917	3.82053	7.94629e-18	1.55549e-14
Yes	HORVU1Hr1G020490	chr1H	80917498	80919759	1.01879	3.40866	7.51774e-10	1.40152e-07
Yes	HORVU1Hr1G020530	chr1H	81122342	81226203	-0.897436	6.84353	1.11023e-15	1.01155e-12
Yes	HORVU1Hr1G020570	chr1H	81431827	81432377	5.2178	-1.82441	5.89541e-13	2.03652e-10
Yes	HORVU1Hr1G020590	chr1H	81515624	81521507	2.80599	3.29093	1.9746e-19	1.15958e-15
Yes	HORVU1Hr1G020660	chr1H	81963547	81970237	1.73151	3.4239	6.58805e-14	3.14949e-11
Yes	HORVU1Hr1G020690	chr1H	82141298	82143805	3.81971	0.0999037	0.00112383	0.0332203
Yes	HORVU1Hr1G020740	chr1H	82688862	82693595	0.780447	3.97542	1.67517e-13	7.02674e-11
Yes	HORVU1Hr1G020900	chr1H	83473690	83474830	0.793872	0.311802	0.000143816	0.00692262
Yes	HORVU1Hr1G021120	chr1H	84326638	84338957	-0.558747	6.03098	6.13954e-08	8.10213e-06
Yes	HORVU1Hr1G021600	chr1H	87552658	87558379	1.29171	2.37786	1.26818e-08	1.93439e-06
Yes	HORVU1Hr1G021800	chr1H	89133143	89136676	10.4929	0.62051	8.86699e-10	1.6022e-07
Yes	HORVU1Hr1G022140	chr1H	92649409	92658837	-8.69517	0.970214	1.07147e-13	4.74883e-11
Yes	HORVU1Hr1G022300	chr1H	93773009	93888967	0.590775	3.90668	0.000116714	0.0057718
Yes	HORVU1Hr1G024020	chr1H	106909298	106909516	-1.60794	-1.12713	8.82291e-06	0.000679509
Yes	HORVU1Hr1G025810	chr1H	127600884	127601707	9.09196	0.32462	6.06517e-10	1.13977e-07
Yes	HORVU1Hr1G026440	chr1H	132828798	132849241	1.158	6.08667	2.41355e-11	5.68182e-09
Yes	HORVU1Hr1G028980	chr1H	160798311	160810913	0.9367	2.56452	5.34709e-06	0.000456738
Yes	HORVU1Hr1G030230	chr1H	173020491	173028757	3.65081	2.91853	1.11964e-15	1.01155e-12
Yes	HORVU1Hr1G030240	chr1H	173020492	173035073	4.27897	2.43737	6.80181e-15	4.99296e-12
Yes	HORVU1Hr1G033280	chr1H	211319301	211368888	-0.635276	2.19832	1.45946e-06	0.000144653
Yes	HORVU1Hr1G034000	chr1H	218554192	218555507	0.969131	0.712	0.000153895	0.00730301
Yes	HORVU1Hr1G035100	chr1H	229655951	229659723	-7.02412	3.22333	9.88462e-19	3.31699e-15
Yes	HORVU1Hr1G038780	chr1H	270038261	270050007	0.61668	3.3237	1.59189e-05	0.00114097
Yes	HORVU1Hr1G039010	chr1H	272569185	272571939	1.03803	2.91927	7.94277e-11	1.68086e-08
Yes	HORVU1Hr1G039830	chr1H	280482143	280487930	-0.864229	2.52759	1.60159e-06	0.000154186
Yes	HORVU1Hr1G039960	chr1H	281901052	281988188	1.04721	2.94436	5.49111e-08	7.413e-06
Yes	HORVU1Hr1G039970	chr1H	281950567	281988188	0.762756	3.29035	5.0879e-08	6.94853e-06
Yes	HORVU1Hr1G040130	chr1H	284279101	284281359	10.4222	1.6064	4.92878e-10	9.41276e-08
Yes	HORVU1Hr1G040590	chr1H	286802320	286810204	-7.20955	-0.959756	5.39617e-15	4.2252e-12
Yes	HORVU1Hr1G040660	chr1H	287303840	287316548	-0.560289	4.68625	2.38512e-10	4.82986e-08
Yes	HORVU1Hr1G040800	chr1H	288647171	288650124	-0.935336	0.893059	5.41079e-06	0.000460505
Yes	HORVU1Hr1G040930	chr1H	289310315	289313695	0.601654	4.24247	2.48944e-11	5.7898e-09
Yes	HORVU1Hr1G041040	chr1H	290619642	290621605	-0.868661	1.65809	7.27241e-09	1.1465e-06
Yes	HORVU1Hr1G041580	chr1H	296635468	296637416	-2.22278	1.29445	2.41883e-11	5.68182e-09
Yes	HORVU1Hr1G042120	chr1H	304399662	304400709	0.875886	-0.154999	0.00136867	0.0381376
Yes	HORVU1Hr1G042300	chr1H	305558666	305565598	-2.29967	2.86535	2.14344e-18	6.29368e-15
Yes	HORVU1Hr1G042800	chr1H	310396268	310400500	0.669634	-0.688841	0.000474204	0.0177656
Yes	HORVU1Hr1G042850	chr1H	310819913	310822831	-5.70291	0.829102	3.92829e-14	2.19704e-11
Yes	HORVU1Hr1G044640	chr1H	324449433	324456394	-4.42173	1.7019	1.16156e-17	1.94893e-14
Yes	HORVU1Hr1G044970	chr1H	326531921	326534574	7.78589	-0.679204	3.25482e-13	1.25337e-10
Yes	HORVU1Hr1G045030	chr1H	327027622	327041146	0.779218	1.76267	1.10856e-08	1.73601e-06
Yes	HORVU1Hr1G045070	chr1H	327281387	327286602	0.527153	4.25186	9.01131e-11	1.88996e-08
Yes	HORVU1Hr1G045230	chr1H	328727502	328732581	-1.44969	1.98119	1.4256e-09	2.48055e-07
Yes	HORVU1Hr1G045360	chr1H	329698581	329700943	-2.90909	4.60655	6.18694e-22	1.45331e-17
Yes	HORVU1Hr1G045480	chr1H	330477175	330478762	-1.1965	2.3573	1.09571e-15	1.01155e-12
Yes	HORVU1Hr1G045490	chr1H	330477260	330478640	-1.06495	2.75074	1.04184e-12	3.39899e-10
Yes	HORVU1Hr1G045610	chr1H	331414243	331418038	0.815921	4.02602	3.77853e-13	1.43157e-10
Yes	HORVU1Hr1G045640	chr1H	331866389	331874427	-0.996457	4.14303	5.7728e-14	2.9201e-11
Yes	HORVU1Hr1G045760	chr1H	333134632	333137180	1.51887	5.71178	2.99859e-19	1.17395e-15
Yes	HORVU1Hr1G046130	chr1H	337242588	337244017	1.19031	0.483984	7.38e-08	9.42153e-06
Yes	HORVU1Hr1G046160	chr1H	337866336	337878028	4.99521	2.24405	6.04401e-14	2.95779e-11
Yes	HORVU1Hr1G046170	chr1H	337866523	337886558	9.72923	1.85228	5.6483e-12	1.57951e-09
Yes	HORVU1Hr1G046260	chr1H	338829695	338832841	9.94289	0.47942	4.19108e-14	2.2895e-11
Yes	HORVU1Hr1G046550	chr1H	341651986	341657569	0.733739	0.264145	0.000492488	0.0183337
Yes	HORVU1Hr1G046630	chr1H	341763204	341772442	1.33043	3.12907	7.0463e-17	1.02999e-13
Yes	HORVU1Hr1G046690	chr1H	342687153	342695208	-0.803219	3.45243	0.000843573	0.027258
Yes	HORVU1Hr1G046940	chr1H	345350529	345356300	-0.844754	3.15028	4.61496e-05	0.00267668
Yes	HORVU1Hr1G047100	chr1H	347380765	347387797	-0.832672	5.336	6.03599e-06	0.000501009
Yes	HORVU1Hr1G047280	chr1H	349155528	349157033	-8.6333	0.403091	3.87732e-13	1.44569e-10
Yes	HORVU1Hr1G047410	chr1H	350493663	350497890	0.697525	3.49725	3.58337e-08	5.03823e-06
Yes	HORVU1Hr1G047620	chr1H	351866296	351869217	0.806846	1.28314	4.2096e-08	5.78267e-06
Yes	HORVU1Hr1G047640	chr1H	352060712	352077732	0.517815	5.72939	6.54418e-08	8.49298e-06
Yes	HORVU1Hr1G047660	chr1H	352150206	352151167	1.12634	0.467143	7.83532e-06	0.000618579
Yes	HORVU1Hr1G047800	chr1H	353622104	353625387	-8.4223	0.235669	5.80824e-14	2.9201e-11
No	HORVU1Hr1G048490	chr1H	359517400	359523125	1.36521	2.26684	9.1056e-10	1.63275e-07
No	HORVU1Hr1G048670	chr1H	361184382	361191609	-9.61986	1.79908	1.8351e-13	7.56256e-11
No	HORVU1Hr1G048890	chr1H	363122145	363124111	-6.5358	-1.61628	4.77076e-13	1.69796e-10
No	HORVU1Hr1G050410	chr1H	373413029	373414763	-1.84034	0.993815	1.32499e-12	4.20595e-10
No	HORVU1Hr1G050420	chr1H	373415319	373417716	-4.89391	-1.15665	7.37217e-12	1.99049e-09
No	HORVU1Hr1G050430	chr1H	373419750	373420436	-1.91634	0.225776	7.77125e-12	2.07439e-09
No	HORVU1Hr1G054390	chr1H	401885290	401889281	-0.696104	1.96029	0.00172211	0.0444225
No	HORVU1Hr1G058260	chr1H	425508778	425512176	1.31696	3.91082	3.60333e-08	5.03823e-06
No	HORVU1Hr1G058380	chr1H	426592455	426594681	6.01446	-2.40659	3.63324e-11	8.20623e-09
No	HORVU1Hr1G061780	chr1H	446770574	446778808	-0.699433	3.16087	0.000606201	0.0213169
No	HORVU1Hr1G066090	chr1H	470387219	470389957	-1.39507	-0.62358	0.00173634	0.0445807
No	HORVU1Hr1G070290	chr1H	488892187	488893622	-0.585334	2.08625	0.000469965	0.0176558
No	HORVU1Hr1G071070	chr1H	492143941	492169831	-2.45267	0.946668	7.45413e-17	1.02999e-13
No	HORVU1Hr1G080520	chr1H	525567058	525571275	0.805621	0.577918	6.19079e-05	0.00340566
No	HORVU1Hr1G081290	chr1H	527422711	527423355	1.34547	-0.673026	0.000188505	0.00873368
No	HORVU1Hr1G085050	chr1H	534801259	534804120	-0.616746	1.14313	0.00105802	0.0322766
No	HORVU1Hr1G086560	chr1H	537664349	537665505	0.842432	0.141521	0.00163372	0.0427933
No	HORVU1Hr1G094820	chr1H	556438516	556441360	-2.27577	2.04361	8.86106e-10	1.6022e-07
No	HORVU1Hr1G094860	chr1H	556517496	556520244	-2.27577	2.04361	8.86106e-10	1.6022e-07
No	HORVU2Hr1G004250	chr2H	9648073	9649109	1.3442	0.254355	5.94579e-06	0.000496866
No	HORVU2Hr1G004810	chr2H	10910117	10911736	0.808422	0.662284	0.000522421	0.0192346
No	HORVU2Hr1G007840	chr2H	16406629	16411125	-0.523971	5.59791	1.58442e-07	1.91845e-05
No	HORVU2Hr1G009690	chr2H	18462077	18463340	1.57294	-0.594308	0.000983776	0.0307299
No	HORVU2Hr1G010410	chr2H	19681999	19683144	1.7089	-0.84499	0.00016416	0.00769682
No	HORVU2Hr1G011520	chr2H	23100671	23101995	1.35525	-0.371531	0.000123017	0.00607073
No	HORVU2Hr1G011720	chr2H	23715823	23719946	1.32621	-0.566306	0.000907843	0.0288325
No	HORVU2Hr1G012360	chr2H	26047411	26049057	-0.523002	2.40021	0.00107184	0.0324567
No	HORVU2Hr1G013890	chr2H	30010739	30012274	1.01949	0.25284	3.8709e-05	0.00233147
No	HORVU2Hr1G014240	chr2H	31204518	31213681	-0.60761	2.96343	9.19692e-06	0.000702416
No	HORVU2Hr1G018250	chr2H	46347324	46349248	-8.38096	-0.293359	3.95501e-13	1.45161e-10
No	HORVU2Hr1G019090	chr2H	49662635	49665552	-0.940572	3.05553	4.41936e-05	0.00259527
No	HORVU2Hr1G019500	chr2H	50740757	50741863	-0.644262	0.679654	0.00023351	0.0101577
No	HORVU2Hr1G020790	chr2H	58178538	58185562	0.5975	2.89349	3.60556e-05	0.00220934
No	HORVU2Hr1G020880	chr2H	58529355	58530037	0.834626	0.121134	0.000168166	0.00785333
No	HORVU2Hr1G020910	chr2H	58541618	58542849	0.526124	1.27745	0.000639289	0.0221906
No	HORVU2Hr1G028430	chr2H	96413282	96415679	-1.02043	0.192794	0.000793544	0.0261069
No	HORVU2Hr1G034730	chr2H	143608731	143609324	0.994618	-0.62922	0.0012732	0.0363396
No	HORVU2Hr1G036680	chr2H	163983462	163984871	-0.946186	1.0868	0.00204083	0.0493201
No	HORVU2Hr1G037300	chr2H	170054938	170056016	1.14786	-0.403834	0.00013126	0.00638366
No	HORVU2Hr1G040800	chr2H	198136590	198139054	-1.1484	0.726756	0.00162853	0.0427933
No	HORVU2Hr1G044970	chr2H	235335707	235337751	-1.47105	1.90312	1.94994e-12	6.02684e-10
No	HORVU2Hr1G044980	chr2H	235339008	235340122	-4.47612	-1.4986	2.19152e-09	3.72555e-07
No	HORVU2Hr1G044990	chr2H	235340295	235343107	-3.87913	0.819805	1.04395e-17	1.88634e-14
No	HORVU2Hr1G045000	chr2H	235343289	235344474	-3.54435	-1.16622	2.23171e-06	0.000208856
No	HORVU2Hr1G056550	chr2H	360015622	360023334	0.635918	4.20395	1.30518e-06	0.000132149
No	HORVU2Hr1G063460	chr2H	428231552	428236578	-7.4423	-1.01478	1.76022e-07	2.09886e-05
No	HORVU2Hr1G070630	chr2H	498299434	498302363	1.69104	1.41259	2.52663e-07	2.89515e-05
No	HORVU2Hr1G073650	chr2H	531149949	531150502	-0.98391	-0.250428	1.55592e-05	0.00112457
No	HORVU2Hr1G074610	chr2H	538180536	538203091	-1.57412	7.69868	1.58141e-13	6.75404e-11
No	HORVU2Hr1G077180	chr2H	558587035	558587903	-1.49961	1.19569	1.67499e-09	2.87193e-07
No	HORVU2Hr1G081100	chr2H	588114957	588119403	-0.508987	3.12621	0.00188859	0.0468457
No	HORVU2Hr1G081230	chr2H	589263834	589265068	-0.699387	1.61311	0.000785873	0.0259637
No	HORVU2Hr1G082960	chr2H	603162097	603344282	-0.547463	1.28434	0.000148556	0.00706395
No	HORVU2Hr1G085570	chr2H	618670300	618675382	-0.674748	2.77605	0.000320984	0.0133214
No	HORVU2Hr1G088930	chr2H	635740306	635741937	1.15574	1.14822	3.81175e-05	0.00230768
No	HORVU2Hr1G089480	chr2H	639251162	639251763	1.01235	0.641103	0.000298824	0.0125122
No	HORVU2Hr1G089570	chr2H	639436237	639437429	-1.20032	1.14056	7.30746e-07	7.76706e-05
No	HORVU2Hr1G089810	chr2H	640708951	640709471	-0.855687	-0.95746	9.3121e-05	0.00479696
No	HORVU2Hr1G092290	chr2H	652031058	652032990	-1.55241	2.6968	5.13724e-09	8.32233e-07
No	HORVU2Hr1G092300	chr2H	652093963	652095055	-1.51219	2.76261	2.77066e-10	5.56264e-08
No	HORVU2Hr1G092650	chr2H	654598506	654602374	-0.557652	1.85076	0.000173549	0.00807261
No	HORVU2Hr1G094870	chr2H	667135489	667138306	-0.923775	2.60277	0.000744886	0.0247838
No	HORVU2Hr1G097180	chr2H	677844754	677954625	-1.63253	-1.05977	1.00913e-07	1.26087e-05
No	HORVU2Hr1G099160	chr2H	686806880	686811251	-0.817884	2.82827	7.0591e-06	0.000571787
No	HORVU2Hr1G100200	chr2H	689920354	689921428	1.09892	0.0413438	2.57908e-05	0.00169225
No	HORVU2Hr1G102370	chr2H	696374961	696387146	0.526662	6.64205	3.33197e-05	0.00207607
No	HORVU2Hr1G102920	chr2H	698666842	698670298	-1.2013	2.11321	7.56662e-05	0.00403954
No	HORVU2Hr1G103630	chr2H	700597358	700598143	1.35668	-0.530756	5.20843e-05	0.0029481
No	HORVU2Hr1G104590	chr2H	704125484	704128997	1.18282	1.60677	2.82537e-06	0.00025925
No	HORVU2Hr1G108720	chr2H	714972961	714974879	0.782415	1.17209	0.000448703	0.0170827
No	HORVU2Hr1G108940	chr2H	715370450	715371622	0.94932	-0.836963	0.00201057	0.0489884
No	HORVU2Hr1G110360	chr2H	719513812	719515984	1.09645	1.07679	1.57597e-06	0.000153608
No	HORVU2Hr1G116280	chr2H	737509600	737510888	0.983769	-0.151316	0.000848125	0.027366
No	HORVU2Hr1G117660	chr2H	740674106	740677453	0.674433	2.12359	2.74904e-05	0.00178384
No	HORVU2Hr1G126130	chr2H	762705069	762708266	-1.26666	6.46927	0.00153635	0.0411504
No	HORVU2Hr1G127140	chr2H	765970232	766051910	-0.636794	1.97377	0.00132087	0.0371307
No	HORVU3Hr1G006520	chr3H	15704490	15706323	0.691013	0.789741	0.000334902	0.0137532
No	HORVU3Hr1G007440	chr3H	17828909	17829907	2.40828	-1.15634	1.71313e-05	0.00121576
No	HORVU3Hr1G007680	chr3H	18200609	18381095	1.26709	0.361416	8.59506e-06	0.00066633
No	HORVU3Hr1G009710	chr3H	20729350	20730835	0.550058	0.577841	0.000644347	0.0222912
No	HORVU3Hr1G010970	chr3H	23975438	23984027	1.69521	0.3694	2.27676e-07	2.64758e-05
No	HORVU3Hr1G012790	chr3H	27740504	27745766	0.936133	0.985145	4.30506e-06	0.000377335
No	HORVU3Hr1G015100	chr3H	35080562	35081660	1.40035	-0.41342	2.80623e-05	0.00181593
No	HORVU3Hr1G015380	chr3H	36036221	36038884	-0.606768	5.07479	3.60363e-05	0.00220934
No	HORVU3Hr1G017920	chr3H	46196583	46197271	1.16609	-0.405225	0.000582201	0.0208157
No	HORVU3Hr1G018860	chr3H	49676813	49684566	-0.684716	1.65953	0.000306819	0.0127787
No	HORVU3Hr1G019530	chr3H	55441239	55447129	-0.630429	2.11496	0.00201251	0.0489884
No	HORVU3Hr1G022980	chr3H	84901484	84906774	-0.729285	4.48839	9.1708e-12	2.34154e-09
No	HORVU3Hr1G023780	chr3H	88690770	88693630	-0.584597	1.37641	0.000304082	0.0126872
No	HORVU3Hr1G025240	chr3H	99677595	99682063	-5.60764	-1.20468	1.89478e-11	4.5885e-09
No	HORVU3Hr1G026650	chr3H	110050053	110058286	0.653485	3.85585	3.39167e-11	7.73498e-09
No	HORVU3Hr1G028670	chr3H	129449876	129459090	0.514689	2.01553	0.000667226	0.0228139
No	HORVU3Hr1G029010	chr3H	132064712	132067640	-1.02456	0.292674	5.05957e-05	0.0028777
No	HORVU3Hr1G029520	chr3H	136464880	136465949	-1.59869	-0.307136	9.72103e-06	0.000734234
No	HORVU3Hr1G030390	chr3H	145578059	145581410	1.12607	-0.288277	0.00110046	0.0329716
No	HORVU3Hr1G035180	chr3H	195634803	195636350	-0.50274	1.75717	0.00049856	0.0184614
No	HORVU3Hr1G036860	chr3H	208331470	208333731	-0.948437	3.34326	0.000647962	0.0223833
No	HORVU3Hr1G046980	chr3H	315807605	315886580	0.873096	1.11136	0.00028211	0.0118972
No	HORVU3Hr1G054720	chr3H	407539377	407539775	0.590581	1.65853	0.000742879	0.0247521
No	HORVU3Hr1G055590	chr3H	412427586	412430128	-3.50819	3.09951	1.66826e-15	1.45139e-12
No	HORVU3Hr1G055600	chr3H	412429329	412429863	-3.02129	-0.106455	7.28872e-12	1.99049e-09
No	HORVU3Hr1G057090	chr3H	427499139	427584386	0.824954	-0.0129146	0.000497552	0.0184614
No	HORVU3Hr1G058810	chr3H	444112630	444136353	-0.535692	1.31903	0.00145186	0.0396062
No	HORVU3Hr1G059170	chr3H	447515469	447521381	-0.624123	0.962711	0.000708	0.0239111
No	HORVU3Hr1G068090	chr3H	516679466	516680435	0.501027	2.32163	0.0013087	0.0369486
No	HORVU3Hr1G071220	chr3H	538785888	538788235	-0.955361	1.76611	5.63458e-05	0.0031364
No	HORVU3Hr1G071240	chr3H	538802945	538807675	-0.550832	2.15791	0.00139759	0.0386228
No	HORVU3Hr1G072770	chr3H	547843568	547846953	-0.555226	1.41536	0.000398528	0.0156024
No	HORVU3Hr1G072810	chr3H	548753336	548756420	-0.689451	2.8566	3.45303e-05	0.00214015
No	HORVU3Hr1G074420	chr3H	558703000	558715852	-1.4074	0.837459	6.69262e-07	7.14589e-05
No	HORVU3Hr1G076930	chr3H	570938917	570940146	1.33131	0.376777	1.74798e-05	0.00123675
No	HORVU3Hr1G077360	chr3H	572642818	572645487	-1.39189	1.90966	6.44737e-05	0.00352206
No	HORVU3Hr1G077980	chr3H	575567037	575569143	3.32837	3.22435	1.1814e-14	7.92886e-12
No	HORVU3Hr1G082750	chr3H	600343304	600364584	0.539002	4.18083	1.17746e-09	2.09535e-07
No	HORVU3Hr1G088280	chr3H	624283971	624285415	0.871162	0.310687	7.86537e-06	0.000618579
No	HORVU3Hr1G095340	chr3H	649775439	649776876	-0.935081	0.761219	0.000198537	0.00914439
No	HORVU3Hr1G102720	chr3H	665001254	665002406	5.86713	-0.411941	2.64555e-13	1.07145e-10
No	HORVU3Hr1G102730	chr3H	665002754	665004812	5.03197	1.67079	1.60148e-16	1.88094e-13
No	HORVU3Hr1G103600	chr3H	665839142	665840031	1.03893	0.187428	5.51399e-05	0.00307657
No	HORVU3Hr1G105540	chr3H	668864870	668866165	1.52544	-0.316289	2.60231e-06	0.000240663
No	HORVU3Hr1G106040	chr3H	670360941	670361527	0.82777	0.456425	0.000364021	0.0146419
No	HORVU3Hr1G106880	chr3H	671495853	671499282	-0.864102	2.93797	0.000247725	0.0106772
No	HORVU3Hr1G107780	chr3H	673285306	673291122	0.736307	2.38252	3.28488e-05	0.00205765
No	HORVU3Hr1G109330	chr3H	677551645	677552687	-0.687319	-0.241558	0.000454901	0.0172907
No	HORVU3Hr1G110370	chr3H	681474226	681481118	-1.0792	-0.636539	1.21275e-06	0.000124946
No	HORVU3Hr1G110680	chr3H	681901514	681902227	1.35193	-0.502778	0.000250126	0.0107413
No	HORVU3Hr1G112660	chr3H	686734426	686735113	1.25959	0.340148	0.000261058	0.0111496
No	HORVU3Hr1G116640	chr3H	696106090	696106968	1.07534	-0.1236	0.000910104	0.0288507
No	HORVU3Hr1G116670	chr3H	696182521	696183853	1.40193	-0.272546	0.000102406	0.00519552
No	HORVU3Hr1G117440	chr3H	698197244	698198990	-2.11268	3.49705	2.60863e-07	2.9746e-05
No	HORVU3Hr1G117450	chr3H	698203398	698205869	-2.39981	-0.527871	8.18427e-07	8.62101e-05
No	HORVU4Hr1G000860	chr4H	1303373	1304863	1.24679	0.42168	8.9698e-06	0.000688564
No	HORVU4Hr1G002220	chr4H	4040167	4041640	0.87917	0.324063	0.00145224	0.0396062
No	HORVU4Hr1G003340	chr4H	6534580	6536915	-0.6362	1.15856	0.00137052	0.0381439
No	HORVU4Hr1G005480	chr4H	12436135	12437716	-1.07553	2.60394	2.39834e-05	0.00159144
No	HORVU4Hr1G005490	chr4H	12442244	12444928	-0.931896	2.96379	6.92636e-05	0.00375579
No	HORVU4Hr1G007040	chr4H	17599034	17600737	-1.20395	1.66074	4.13501e-07	4.56016e-05
No	HORVU4Hr1G007200	chr4H	18785839	18786898	1.7631	-0.475183	4.48949e-05	0.00261035
No	HORVU4Hr1G015640	chr4H	61670939	61677145	-0.949253	2.20839	7.37285e-06	0.000595149
No	HORVU4Hr1G018150	chr4H	81552157	81566437	-0.805297	0.510283	0.00118705	0.0345526
No	HORVU4Hr1G018580	chr4H	85137876	85139248	-0.567866	0.635824	0.00202293	0.0490278
No	HORVU4Hr1G027540	chr4H	169294683	169303701	0.517264	2.7393	1.78904e-05	0.001262
No	HORVU4Hr1G027550	chr4H	169295750	169303660	0.547495	3.78494	1.61061e-05	0.00114994
No	HORVU4Hr1G028320	chr4H	176294854	176301185	0.724534	0.278706	0.000205579	0.00932535
No	HORVU4Hr1G029470	chr4H	187863340	187865975	2.25965	1.02759	4.18543e-15	3.3902e-12
No	HORVU4Hr1G037380	chr4H	279552369	279554490	-1.37041	1.4591	1.29665e-09	2.273e-07
No	HORVU4Hr1G037940	chr4H	284564355	284581307	3.61513	0.455213	8.74505e-12	2.25738e-09
No	HORVU4Hr1G042440	chr4H	336118097	336118773	6.93783	-1.46561	4.54722e-10	8.82762e-08
No	HORVU4Hr1G042730	chr4H	339472662	339476189	0.806809	1.44141	2.99068e-06	0.000272291
No	HORVU4Hr1G046510	chr4H	371272132	371276142	0.780209	4.82893	3.30131e-08	4.67155e-06
No	HORVU4Hr1G050230	chr4H	408439187	408441266	-0.597344	2.25646	0.00157526	0.0417639
No	HORVU4Hr1G053140	chr4H	442312646	442315485	-0.534023	2.67087	0.00184873	0.046187
No	HORVU4Hr1G054820	chr4H	459123171	459129211	0.688214	2.33743	1.24516e-06	0.000127724
No	HORVU4Hr1G059860	chr4H	502028611	502031025	-0.850412	4.05948	6.81282e-06	0.000553748
No	HORVU4Hr1G060630	chr4H	509229016	509230865	-0.544752	1.80729	0.000723036	0.024263
No	HORVU4Hr1G061250	chr4H	514661594	514670605	-0.698748	4.1545	2.36576e-06	0.000220523
No	HORVU4Hr1G061680	chr4H	517083646	517085704	-1.02163	3.53517	0.000391414	0.0153751
No	HORVU4Hr1G064840	chr4H	542705131	542707240	1.64972	0.730546	4.88084e-12	1.41544e-09
No	HORVU4Hr1G064890	chr4H	542797640	542803948	1.44056	3.6111	2.5927e-18	6.76694e-15
No	HORVU4Hr1G064900	chr4H	542799153	542803876	0.885974	2.26664	1.66614e-11	4.07683e-09
No	HORVU4Hr1G065410	chr4H	544816627	544825519	0.596252	1.3135	0.000440381	0.0168797
No	HORVU4Hr1G069540	chr4H	570889366	570891048	0.95014	0.927731	0.000791102	0.0260631
No	HORVU4Hr1G071340	chr4H	580316620	580318709	1.07443	2.90604	2.37095e-07	2.73008e-05
No	HORVU4Hr1G074230	chr4H	593489954	593505010	0.533956	2.00365	0.00020121	0.00924938
No	HORVU4Hr1G075320	chr4H	597805479	597809443	-1.17468	2.17472	1.23393e-09	2.17933e-07
No	HORVU4Hr1G075340	chr4H	597944225	597945471	-0.528256	1.62006	0.000217204	0.00966311
Yes	HORVU4Hr1G077510	chr4H	604747329	604752330	-0.61414	0.567681	0.00165856	0.0432883
Yes	HORVU4Hr1G077620	chr4H	604947925	604957358	-0.662827	5.0262	5.27747e-12	1.49359e-09
No	HORVU4Hr1G078770	chr4H	609002595	609004185	-3.23694	-1.59011	3.68598e-09	6.09744e-07
No	HORVU4Hr1G079860	chr4H	613523306	613528175	1.92062	4.01799	2.8732e-12	8.43643e-10
No	HORVU4Hr1G080410	chr4H	615347929	615351231	0.745312	4.7155	1.15497e-06	0.00011985
No	HORVU4Hr1G080460	chr4H	615733150	615744460	-0.895901	3.97516	3.27526e-09	5.45645e-07
No	HORVU4Hr1G080720	chr4H	616983182	616985533	-6.66121	-1.23596	8.79484e-17	1.14773e-13
No	HORVU4Hr1G080880	chr4H	617658285	617659998	1.36069	-2.10303	3.90534e-05	0.00234022
No	HORVU4Hr1G081110	chr4H	618418944	618420337	-0.681268	1.31995	0.00145548	0.0396062
No	HORVU4Hr1G081150	chr4H	618501669	618503538	-0.801426	4.00129	8.94655e-05	0.00465974
No	HORVU4Hr1G081170	chr4H	618506776	618508334	-0.927206	3.11653	5.53398e-06	0.000467601
No	HORVU4Hr1G082700	chr4H	622965104	622967809	-0.667334	4.23569	0.000469246	0.0176558
No	HORVU4Hr1G082860	chr4H	623300859	623301982	1.00533	-0.190159	4.43215e-05	0.00259629
No	HORVU4Hr1G087230	chr4H	636352038	636357622	-0.963371	4.75156	0.0012103	0.0350122
No	HORVU4Hr1G087760	chr4H	638201783	638202868	-0.553376	2.56008	0.000206361	0.00932535
No	HORVU5Hr1G005810	chr5H	9340328	9341430	0.724357	2.01331	0.000507572	0.0187331
No	HORVU5Hr1G007390	chr5H	14135837	14140693	1.14706	0.753076	3.68874e-05	0.00225061
No	HORVU5Hr1G007400	chr5H	14142216	14143192	1.27662	-0.805262	2.52685e-05	0.00166729
No	HORVU5Hr1G008650	chr5H	19686414	19687680	0.574938	1.01578	0.00195192	0.0478107
No	HORVU5Hr1G009280	chr5H	21459849	21461020	-0.748189	0.68516	0.000135586	0.00656969
No	HORVU5Hr1G022230	chr5H	112096932	112099829	0.555159	2.37585	0.000139899	0.00676178
No	HORVU5Hr1G023790	chr5H	126299428	126303182	7.67988	0.0633486	1.14059e-12	3.67019e-10
No	HORVU5Hr1G023900	chr5H	127757588	127758550	1.349	0.312157	1.00183e-07	1.25845e-05
No	HORVU5Hr1G026850	chr5H	152780470	152832251	0.549696	4.02042	0.002081	0.0498804
No	HORVU5Hr1G037650	chr5H	270829399	270832782	5.88376	-2.79256	6.70389e-14	3.14949e-11
No	HORVU5Hr1G040410	chr5H	299698809	299699725	-1.28817	1.00237	8.81694e-13	2.91704e-10
No	HORVU5Hr1G043460	chr5H	335387588	335388635	-0.840263	1.35378	0.00057258	0.0206287
No	HORVU5Hr1G045290	chr5H	350384129	350388890	-0.61485	0.928471	0.000672966	0.0229451
No	HORVU5Hr1G045650	chr5H	353125421	353127305	-1.12544	1.13587	0.000417852	0.0161703
No	HORVU5Hr1G046040	chr5H	358044605	358045278	1.06289	-0.61986	0.000346319	0.0141725
No	HORVU5Hr1G053190	chr5H	416859790	416860703	-1.0371	-0.581676	0.00034326	0.0140719
No	HORVU5Hr1G057840	chr5H	452817818	452819394	-0.511787	3.83343	0.000349816	0.0142907
No	HORVU5Hr1G062560	chr5H	486627363	486628454	1.13573	-0.0251802	0.000208389	0.0093775
No	HORVU5Hr1G062900	chr5H	488374544	488376302	0.873228	1.15143	0.000241896	0.0104451
No	HORVU5Hr1G063710	chr5H	494099594	494107593	0.893562	1.18188	5.03664e-06	0.000436571
No	HORVU5Hr1G067500	chr5H	513088549	513089802	-0.844468	-0.709029	0.000726888	0.0243228
No	HORVU5Hr1G068330	chr5H	517209709	517212889	-1.72186	0.734057	2.1115e-07	2.49241e-05
No	HORVU5Hr1G071020	chr5H	531383654	531388960	-0.562377	2.13343	5.88389e-06	0.000493616
No	HORVU5Hr1G072060	chr5H	534753597	534758574	-0.726875	1.43241	0.000838786	0.0271894
No	HORVU5Hr1G073500	chr5H	539453177	539454226	-0.763442	-1.73272	0.00158921	0.0420862
No	HORVU5Hr1G074320	chr5H	542976111	542978477	1.24261	0.368107	4.07278e-06	0.000359661
No	HORVU5Hr1G075210	chr5H	546296189	546296987	0.769409	-0.325893	0.00127915	0.036465
No	HORVU5Hr1G076770	chr5H	551930918	551932663	-1.10608	1.5938	6.08056e-06	0.000502931
No	HORVU5Hr1G076860	chr5H	552029718	552035594	1.31596	0.0547921	5.47465e-08	7.413e-06
No	HORVU5Hr1G078280	chr5H	554717194	554718463	1.43103	0.380156	8.28628e-05	0.00434475
No	HORVU5Hr1G079010	chr5H	556199298	556200210	0.827253	-0.236438	0.000382074	0.0151603
No	HORVU5Hr1G080580	chr5H	561658455	561660285	-0.75705	1.92353	0.000586617	0.0208782
No	HORVU5Hr1G081860	chr5H	565886213	565891313	-0.695292	3.02643	4.7489e-07	5.21269e-05
No	HORVU5Hr1G083850	chr5H	570553711	570555694	0.682408	0.0625378	0.000843616	0.027258
No	HORVU5Hr1G089140	chr5H	584237391	584316857	-0.714966	1.01607	6.96298e-05	0.00376001
No	HORVU5Hr1G091880	chr5H	587288776	587291442	-1.26121	1.68178	4.1297e-13	1.49241e-10
No	HORVU5Hr1G093400	chr5H	591687484	591697339	-0.521714	3.44355	0.00102235	0.0315159
No	HORVU5Hr1G094480	chr5H	595833459	595834558	1.05265	-0.273597	4.07465e-05	0.00242313
No	HORVU5Hr1G097250	chr5H	603721933	603723427	1.63784	0.419742	8.40879e-07	8.77878e-05
No	HORVU5Hr1G099500	chr5H	610339425	610341891	0.715373	0.373957	2.06186e-05	0.00141204
No	HORVU5Hr1G100390	chr5H	611440853	611442137	0.710284	-0.0402929	0.00106282	0.0322972
No	HORVU5Hr1G105650	chr5H	621894768	621900075	-0.536801	1.52581	0.000403719	0.0157793
No	HORVU5Hr1G107690	chr5H	627337962	627340029	0.639567	0.511398	0.00163927	0.0428802
No	HORVU5Hr1G108510	chr5H	628064664	628065730	0.66617	0.406848	0.00175564	0.0448052
No	HORVU5Hr1G112060	chr5H	638106772	638158996	-1.71942	1.09744	2.98181e-08	4.2709e-06
No	HORVU5Hr1G112480	chr5H	639496357	639498209	-0.723768	1.73796	5.42625e-05	0.00304935
No	HORVU5Hr1G118880	chr5H	653935146	653944037	2.11908	1.95234	1.14198e-10	2.37391e-08
No	HORVU5Hr1G119280	chr5H	655283137	655289811	0.887309	0.5238	0.000145461	0.0069875
No	HORVU5Hr1G125420	chr5H	668642121	668644795	0.650816	3.06413	0.00144601	0.0396062
No	HORVU6Hr1G000030	chr6H	163421	164706	-1.10388	1.21318	7.8039e-06	0.000618579
No	HORVU6Hr1G000120	chr6H	337890	338641	1.50886	-0.622541	0.000123418	0.00607775
No	HORVU6Hr1G000680	chr6H	1855466	1957495	-1.93001	1.40127	1.47322e-10	3.03561e-08
No	HORVU6Hr1G000810	chr6H	2505048	3171401	-1.29925	2.19905	2.83724e-08	4.114e-06
No	HORVU6Hr1G000830	chr6H	2594723	2881020	-1.41246	-1.26993	0.000382811	0.015164
No	HORVU6Hr1G001180	chr6H	3928964	3929694	1.09396	0.180812	0.000128487	0.00628783
No	HORVU6Hr1G001510	chr6H	4815552	4817209	-0.709373	2.76273	0.000409936	0.0159957
No	HORVU6Hr1G010420	chr6H	18415302	18426205	1.90523	0.493055	1.1657e-08	1.81339e-06
No	HORVU6Hr1G010700	chr6H	18908860	18912364	-0.635622	1.05994	1.59318e-05	0.00114097
No	HORVU6Hr1G011960	chr6H	22273162	22274287	1.21873	0.76726	7.97485e-06	0.00062443
No	HORVU6Hr1G025490	chr6H	92438428	92446907	0.632791	4.85418	3.67418e-08	5.10689e-06
No	HORVU6Hr1G028400	chr6H	112538660	112539431	0.692987	-0.204516	0.000632382	0.0220395
No	HORVU6Hr1G029840	chr6H	123046351	123048900	-0.723883	0.563497	0.00145055	0.0396062
No	HORVU6Hr1G030390	chr6H	126211480	126217428	-0.704384	1.64078	0.00180993	0.0455684
No	HORVU6Hr1G030600	chr6H	128976797	128985368	-1.04094	1.80889	1.30937e-05	0.000964172
No	HORVU6Hr1G068700	chr6H	476505220	476506756	-0.927922	-0.0933865	0.000993408	0.0309485
No	HORVU6Hr1G072810	chr6H	505078991	505081745	-0.811193	6.50539	6.10788e-07	6.64232e-05
No	HORVU6Hr1G073100	chr6H	507158523	507164964	-0.720936	0.832501	0.00156578	0.0416535
No	HORVU6Hr1G075000	chr6H	517622547	517625443	-0.850698	3.62316	1.80127e-08	2.66112e-06
No	HORVU6Hr1G075650	chr6H	521125490	521129078	-0.596409	2.57176	0.00012402	0.00609465
No	HORVU6Hr1G076730	chr6H	526725291	526727633	-2.066	-0.116178	5.47916e-05	0.00307173
No	HORVU6Hr1G079380	chr6H	537709949	537711302	0.534601	0.21094	0.00178677	0.0451197
No	HORVU6Hr1G079600	chr6H	538118413	538120293	-0.938502	3.32816	3.79523e-05	0.00230362
No	HORVU6Hr1G079640	chr6H	538289575	538291563	-0.902114	2.29635	1.66618e-05	0.00118602
No	HORVU6Hr1G079650	chr6H	538343077	538345069	-1.83777	-0.615973	2.16119e-07	2.53832e-05
No	HORVU6Hr1G087980	chr6H	565559003	565561389	-0.629539	0.220416	0.000604732	0.0212971
No	HORVU6Hr1G089740	chr6H	570608561	570610271	1.25772	0.938389	3.50505e-05	0.00216099
No	HORVU6Hr1G089800	chr6H	570683367	570684339	1.16805	0.468275	8.75569e-06	0.00067655
No	HORVU6Hr1G090060	chr6H	571275777	571277256	1.32622	0.488529	1.59783e-06	0.000154186
No	HORVU6Hr1G092980	chr6H	578682726	578683638	1.27016	-0.156399	1.83642e-05	0.00128386
No	HORVU6Hr1G093940	chr6H	580307102	580311329	-0.576788	0.941783	8.11678e-05	0.00429422
No	HORVU7Hr1G000300	chr7H	388187	397921	-1.07885	1.61652	1.10941e-05	0.000824937
No	HORVU7Hr1G003090	chr7H	5917106	5922196	-0.761771	2.03016	0.000109184	0.00549192
No	HORVU7Hr1G005060	chr7H	7319983	7320806	0.990281	-1.20248	5.84701e-05	0.00322409
No	HORVU7Hr1G008210	chr7H	10735723	10780052	0.552551	3.1198	1.8355e-05	0.00128386
No	HORVU7Hr1G015350	chr7H	20811473	20812391	0.648404	0.350631	0.00186522	0.0464625
No	HORVU7Hr1G016130	chr7H	21183141	21191338	0.77036	3.33784	2.20456e-09	3.72555e-07
No	HORVU7Hr1G019890	chr7H	26920897	26926149	-1.24671	0.402224	0.000592263	0.0210155
No	HORVU7Hr1G025750	chr7H	43039157	43048420	-0.819637	4.19213	7.25351e-08	9.31065e-06
No	HORVU7Hr1G028320	chr7H	51191873	51193383	0.871194	0.386905	9.04686e-05	0.00469119
No	HORVU7Hr1G030910	chr7H	62427315	62428782	0.939263	0.363938	0.000190015	0.00878634
No	HORVU7Hr1G032340	chr7H	66195281	66196481	-0.601662	0.615435	0.000112302	0.0056127
No	HORVU7Hr1G035320	chr7H	77450699	77455002	-0.725548	2.87702	8.33537e-06	0.000648337
No	HORVU7Hr1G037180	chr7H	88671189	88673490	-0.565777	2.73877	0.00011656	0.0057718
No	HORVU7Hr1G040380	chr7H	109380119	109381636	0.628353	1.04943	0.000718529	0.0241809
No	HORVU7Hr1G040460	chr7H	109751199	109754866	-0.890165	0.551157	2.18877e-05	0.00148596
No	HORVU7Hr1G040720	chr7H	111025445	111026300	5.51757	-1.39279	8.01763e-10	1.48295e-07
No	HORVU7Hr1G044310	chr7H	137693958	137712361	-0.748538	4.70296	0.000692972	0.023523
No	HORVU7Hr1G054710	chr7H	221745072	221747441	-1.14696	2.98478	7.07357e-05	0.00380224
No	HORVU7Hr1G059960	chr7H	271626581	271631095	-4.68104	0.317965	1.55188e-14	9.85232e-12
No	HORVU7Hr1G062370	chr7H	299563523	299564564	1.71923	0.411189	8.32991e-13	2.79528e-10
No	HORVU7Hr1G064790	chr7H	321384917	321388856	-3.99714	0.272622	9.48307e-15	6.55168e-12
No	HORVU7Hr1G066240	chr7H	333767734	333783968	0.570234	2.50011	0.000363816	0.0146419
No	HORVU7Hr1G076480	chr7H	447185973	447191790	-0.909387	0.741925	0.00100472	0.0310537
No	HORVU7Hr1G085600	chr7H	517646134	517650910	-0.71546	1.90009	0.00110719	0.0330051
No	HORVU7Hr1G088210	chr7H	534006276	534015495	-0.523161	4.69416	1.51169e-07	1.83988e-05
No	HORVU7Hr1G090410	chr7H	551084476	551088911	-1.94173	2.13021	3.61169e-05	0.00220934
No	HORVU7Hr1G097070	chr7H	590876914	590880710	-0.514869	3.04496	1.88208e-07	2.23283e-05
No	HORVU7Hr1G101530	chr7H	609589420	609593263	-0.585574	1.08212	0.00134466	0.0376024
No	HORVU7Hr1G103440	chr7H	613550868	613552583	0.65663	1.16288	0.00109633	0.03289
No	HORVU7Hr1G103550	chr7H	613736837	613738526	-3.19215	-1.04321	4.62711e-11	1.0158e-08
No	HORVU7Hr1G103630	chr7H	613764387	613765408	0.906688	-0.700842	0.00125895	0.0360643
No	HORVU7Hr1G106510	chr7H	619995292	620007441	-0.75666	2.7996	4.48767e-09	7.32052e-07
No	HORVU7Hr1G108570	chr7H	625744903	625746528	-0.83914	1.36954	0.00057448	0.0206655
No	HORVU7Hr1G109130	chr7H	627088884	627091980	-0.685095	2.49168	1.07607e-05	0.000804999
No	HORVU7Hr1G111700	chr7H	634555505	634668609	0.544495	3.72726	2.86288e-05	0.00183741
No	HORVU7Hr1G113030	chr7H	636344221	636345916	-1.03832	2.39106	0.000725836	0.0243222
No	HORVU7Hr1G113270	chr7H	636588302	636590301	-0.834332	-0.0597077	0.00197491	0.0482232
No	HORVU7Hr1G115830	chr7H	642318338	642320600	-0.550851	3.45929	0.00186467	0.0464625
No	HORVU7Hr1G117830	chr7H	646000207	646000934	1.89143	-0.873258	0.000107783	0.00544166
No	HORVU7Hr1G119060	chr7H	648956734	648958976	-1.51806	4.97865	1.60011e-06	0.000154186
No	HORVU7Hr1G121580	chr7H	654227877	654228796	1.57062	-0.278174	7.87378e-06	0.000618579

## Sheet: 1d
Supplementary Dataset 1d: List of differentially expressed genes, Gene Ontology, functional annotation and rice orthologs (Oryza_sativa.IRGSP-1.0)
	Rice orthologs, evalue =<1.00E-5
	evalue	bitscore	Oryza Sativa_id		Gene_id	Longest transcript	functional_category	AHRD	gene_ontology	Pfam	Interpro
	6e-117	421	OS05T0144100		HORVU0Hr1G000250	HORVU0Hr1G000250.10	canonical_gene	transducin family protein / WD-40 repeat family protein	GO:0005515	PF00400	IPR001680, IPR015943, IPR017986
	2e-45	185	OS01T0590200		HORVU0Hr1G000270	HORVU0Hr1G000270.3	unknown_function	unknown function	none	none	none
					HORVU0Hr1G007470	HORVU0Hr1G007470.2	canonical_gene	Jasmonate induced protein	none	none	none
	0	645	OS02T0616100		HORVU0Hr1G018590	HORVU0Hr1G018590.1	canonical_gene	Leucine-rich repeat receptor-like protein kinase family protein	none	none	IPR032675
					HORVU0Hr1G022890	HORVU0Hr1G022890.1	transposon_related?	TOM1-like protein 2	GO:0003676	none	IPR012337
					HORVU0Hr1G038040	HORVU0Hr1G038040.1	canonical_gene	thionin 2.1	GO:0006952	PF00321	IPR001010
	0	832	OS02T0161900		HORVU0Hr1G038500	HORVU0Hr1G038500.2	canonical_gene	Polyubiquitin	GO:0005515	PF00240	IPR000626, IPR019954, IPR019956, IPR029071
	2e-35	152	OS03T0179200		HORVU0Hr1G038810	HORVU0Hr1G038810.1	unknown_function	Chromosome 3B, genomic scaffold, cultivar Chinese Spring	none	PF07762	IPR011676
	0	825	OS06T0704000		HORVU0Hr1G039730	HORVU0Hr1G039730.2	transposon	hAT transposon superfamily protein	GO:0003676	PF04937	IPR007021, IPR012337
					HORVU1Hr1G000340	HORVU1Hr1G000340.1	canonical_gene	23 kDa jasmonate-induced protein	none	none	none
					HORVU1Hr1G000350	HORVU1Hr1G000350.7	canonical_gene	Jasmonate induced protein	none	none	none
					HORVU1Hr1G000440	HORVU1Hr1G000440.1	canonical_gene	23 kDa jasmonate-induced protein	none	none	none
					HORVU1Hr1G000470	HORVU1Hr1G000470.3	canonical_gene	Jasmonate induced protein	none	none	none
	0	931	OS02T0578300		HORVU1Hr1G007720	HORVU1Hr1G007720.1	canonical_gene	UDP-Glycosyltransferase superfamily protein	GO:0008152, GO:0016758	PF00201	IPR002213
	0	960	OS02T0578300		HORVU1Hr1G007810	HORVU1Hr1G007810.3	canonical_gene	UDP-Glycosyltransferase superfamily protein	GO:0008152, GO:0016758	PF00201	IPR002213
	1e-82	309	OS03T0568400		HORVU1Hr1G007830	HORVU1Hr1G007830.3	canonical_gene	Cytochrome P450 superfamily protein	GO:0005506, GO:0016705, GO:0020037, GO:0055114	PF00067	IPR001128
	0	1146	OS05T0116000		HORVU1Hr1G008130	HORVU1Hr1G008130.1	canonical_gene	11S seed storage protein	GO:0045735	PF00190	IPR006044, IPR006045, IPR011051, IPR014710
	4e-25	118	OS05T0593800		HORVU1Hr1G008570	HORVU1Hr1G008570.31	no_good_homolog_found	undescribed protein	none	none	none
	6e-52	206	OS01T0590200		HORVU1Hr1G008900	HORVU1Hr1G008900.2	unknown_function	Chromosome 3B, genomic scaffold, cultivar Chinese Spring	none	none	none
	2e-45	185	OS01T0590200		HORVU1Hr1G009030	HORVU1Hr1G009030.2	unknown_function	unknown function	none	none	none
	2e-67	257	OS02T0629800		HORVU1Hr1G010250	HORVU1Hr1G010250.1	canonical_gene	Defensin-like protein	GO:0006952	PF00304	IPR003614, IPR008176, IPR008177
	9e-16	86	OS10T0136950		HORVU1Hr1G010280	HORVU1Hr1G010280.1	transposon_related?	Chromosome 3B, genomic scaffold, cultivar Chinese Spring	GO:0005515	none	IPR001810
					HORVU1Hr1G010450	HORVU1Hr1G010450.2	no_good_homolog_found	undescribed protein	none	none	none
					HORVU1Hr1G010460	HORVU1Hr1G010460.1	no_good_homolog_found	undescribed protein	none	none	none
					HORVU1Hr1G010470	HORVU1Hr1G010470.3	no_good_homolog_found	undescribed protein	none	none	none
	3e-13	80.6	OS11T0294600		HORVU1Hr1G010480	HORVU1Hr1G010480.2	no_good_homolog_found	undescribed protein	none	none	none
					HORVU1Hr1G011880	HORVU1Hr1G011880.1	no_good_homolog_found	undescribed protein	none	none	none
	0	1007	OS11T0614400		HORVU1Hr1G012140	HORVU1Hr1G012140.5	canonical_gene	PATATIN-like protein 4	GO:0006629, GO:0008152	PF01734	IPR002641, IPR016035
					HORVU1Hr1G012640	HORVU1Hr1G012640.2	no_good_homolog_found	undescribed protein	none	none	none
	8e-21	102	OS05T0517400		HORVU1Hr1G012660	HORVU1Hr1G012660.1	unknown_function	unknown function	none	none	none
	0	807	OS01T0605300		HORVU1Hr1G013040	HORVU1Hr1G013040.2	canonical_gene	ubiquitin-conjugating enzyme 37	none	PF00179	IPR000608, IPR016135, IPR023313
	7e-19	96.9	OS01T0605100		HORVU1Hr1G013150	HORVU1Hr1G013150.1	no_good_homolog_found	undescribed protein	none	none	none
					HORVU1Hr1G013160	HORVU1Hr1G013160.7	transposon_related?	Zim17-type zinc finger protein	GO:0008270	PF05180	IPR007853
					HORVU1Hr1G013250	HORVU1Hr1G013250.3	no_good_homolog_found	undescribed protein	none	none	none
					HORVU1Hr1G013260	HORVU1Hr1G013260.1	no_good_homolog_found	undescribed protein	none	none	none
	1e-08	62.6	OS01T0107750		HORVU1Hr1G013300	HORVU1Hr1G013300.21	unknown_function	Chromosome 3B, genomic scaffold, cultivar Chinese Spring	none	none	none
	6e-123	443	OS02T0543900		HORVU1Hr1G013310	HORVU1Hr1G013310.17	transposon	unknown function	none	PF13952	IPR025312
	9e-124	444	OS09T0509200		HORVU1Hr1G013360	HORVU1Hr1G013360.5	canonical_gene	Hexosyltransferase	none	none	none
	0	713	OS05T0518600		HORVU1Hr1G013450	HORVU1Hr1G013450.2	canonical_gene	Alpha,alpha-trehalose-phosphate synthase [UDP-forming] 1	GO:0003824, GO:0003825, GO:0005992	PF00982, PF02358	IPR001830, IPR003337, IPR012766, IPR023214
	0	1658	OS01T0328900		HORVU1Hr1G013730	HORVU1Hr1G013730.2	canonical_gene	Beta-1,3-galactosyltransferase 15	GO:0006486, GO:0008378, GO:0016020, GO:0030246	PF00337, PF01762	IPR001079, IPR002659, IPR013320
	2e-85	316	OS12T0180400		HORVU1Hr1G013780	HORVU1Hr1G013780.1	canonical_gene	DNA-directed RNA polymerase subunit 10-like protein	GO:0003677, GO:0003899, GO:0006351, GO:0008270	PF01194	IPR000268, IPR009057, IPR020789, IPR023580
	0	1083	OS01T0207500		HORVU1Hr1G013870	HORVU1Hr1G013870.1	canonical_gene	Peptide-N4-(N-acetyl-beta-glucosaminyl)asparagine amidase A protein	none	PF12222	IPR021102
	1e-14	82.4	OS12T0405700		HORVU1Hr1G013880	HORVU1Hr1G013880.2	unknown_function	unknown function	none	none	none
					HORVU1Hr1G014840	HORVU1Hr1G014840.3	no_good_homolog_found	undescribed protein	none	none	none
					HORVU1Hr1G014850	HORVU1Hr1G014850.2	no_good_homolog_found	undescribed protein	none	none	none
					HORVU1Hr1G015300	HORVU1Hr1G015300.1	no_good_homolog_found	undescribed protein	none	none	none
	0	1108	OS05T0134400		HORVU1Hr1G016660	HORVU1Hr1G016660.1	canonical_gene	Peroxidase superfamily protein	GO:0004601, GO:0006979, GO:0020037, GO:0055114	PF00141	IPR000823, IPR002016, IPR010255, IPR019793, IPR019794
					HORVU1Hr1G016710	HORVU1Hr1G016710.11	canonical_gene	Protein FAR1-RELATED SEQUENCE 5	none	none	none
	7e-75	282	OS01T0518300		HORVU1Hr1G017020	HORVU1Hr1G017020.2	canonical_gene	undescribed protein	GO:0046983	none	IPR011598
	0	1112	OS02T0526600		HORVU1Hr1G017100	HORVU1Hr1G017100.1	canonical_gene	Ubiquitin carboxyl-terminal hydrolase family protein	none	PF11955	IPR021099
					HORVU1Hr1G017140	HORVU1Hr1G017140.2	no_good_homolog_found	undescribed protein	none	none	none
	6e-25	116	OS08T0107100		HORVU1Hr1G017530	HORVU1Hr1G017530.1	no_good_homolog_found	undescribed protein	none	none	none
					HORVU1Hr1G017610	HORVU1Hr1G017610.3	no_good_homolog_found	undescribed protein	none	none	none
	6e-90	331	OS10T0522400		HORVU1Hr1G017720	HORVU1Hr1G017720.7	transposon_related?	F-box protein PP2-A13	none	none	none
	0	636	OS01T0866200		HORVU1Hr1G017800	HORVU1Hr1G017800.1	canonical_gene	Histone superfamily protein	GO:0000786, GO:0003677, GO:0046982	PF00125	IPR000164, IPR007125, IPR009072
	2e-45	185	OS10T0468301		HORVU1Hr1G017820	HORVU1Hr1G017820.1	transposon	Chromosome 3B, genomic scaffold, cultivar Chinese Spring	none	PF12776	IPR024752
	0	805	OS12T0279000		HORVU1Hr1G018080	HORVU1Hr1G018080.34	canonical_gene	ATP-dependent RNA helicase DOB1	none	none	IPR027417
					HORVU1Hr1G018160	HORVU1Hr1G018160.1	no_good_homolog_found	undescribed protein	none	none	none
	5e-144	513	OS10T0495200		HORVU1Hr1G018190	HORVU1Hr1G018190.3	canonical_gene	pentatricopeptide repeat 336	none	PF01535, PF12854, PF13041	IPR002885
					HORVU1Hr1G018910	HORVU1Hr1G018910.2	no_good_homolog_found	undescribed protein	none	none	none
	6e-153	544	OS08T0518200		HORVU1Hr1G018930	HORVU1Hr1G018930.2	canonical_gene	Mitochondrial transcription termination factor family protein	GO:0003690, GO:0005739, GO:0006355	PF02536	IPR003690
	8e-127	453	OS01T0589300		HORVU1Hr1G019080	HORVU1Hr1G019080.1	no_good_homolog_found	undescribed protein	none	none	none
	2e-128	459	OS09T0469900		HORVU1Hr1G019480	HORVU1Hr1G019480.1	canonical_gene	Queuine tRNA-ribosyltransferase	GO:0006400, GO:0008479, GO:0008616	PF01702	IPR002616
	0	962	OS05T0144900		HORVU1Hr1G019500	HORVU1Hr1G019500.3	canonical_gene	sucrose-phosphatase 1	GO:0000287, GO:0005986, GO:0016791, GO:0050307	PF05116, PF08472	IPR006378, IPR006379, IPR006380, IPR012847, IPR013679, IPR023214, IPR032710
	8e-07	57.2	OS09T0536000		HORVU1Hr1G019800	HORVU1Hr1G019800.2	no_good_homolog_found	undescribed protein	none	none	none
	3e-67	257	OS03T0802100		HORVU1Hr1G019930	HORVU1Hr1G019930.1	transposon_related?	F-box family protein	GO:0005515	PF03478, PF12937	IPR001810, IPR005174
	6e-146	518	OS03T0119900		HORVU1Hr1G020040	HORVU1Hr1G020040.1	canonical_gene	Histone superfamily protein	GO:0000786, GO:0003677, GO:0005634, GO:0006334, GO:0046982	PF15511	IPR001951, IPR009072, IPR019809
	0	650	OS01T0866200		HORVU1Hr1G020050	HORVU1Hr1G020050.3	canonical_gene	Histone superfamily protein	GO:0000786, GO:0003677, GO:0046982	PF00125	IPR000164, IPR007125, IPR009072
	0	650	OS01T0866200		HORVU1Hr1G020070	HORVU1Hr1G020070.2	canonical_gene	Histone superfamily protein	GO:0000786, GO:0003677, GO:0046982	PF00125	IPR000164, IPR007125, IPR009072
					HORVU1Hr1G020110	HORVU1Hr1G020110.2	no_good_homolog_found	undescribed protein	none	none	none
	0	679	OS06T0707733		HORVU1Hr1G020240	HORVU1Hr1G020240.25	canonical_gene	NBS-LRR disease resistance protein homologue	none	none	IPR032675
					HORVU1Hr1G020250	HORVU1Hr1G020250.3	no_good_homolog_found	undescribed protein	none	none	none
	4e-81	304	OS08T0226800		HORVU1Hr1G020270	HORVU1Hr1G020270.1	canonical_gene	BTB-POZ and MATH domain 2	GO:0005515	PF00651	IPR000210, IPR002083, IPR008974, IPR011333
					HORVU1Hr1G020350	HORVU1Hr1G020350.1	no_good_homolog_found	undescribed protein	none	none	none
	4e-157	554	OS01T0187500		HORVU1Hr1G020470	HORVU1Hr1G020470.15	canonical_gene	WD-40 repeat family protein	GO:0005515	PF00400	IPR001680, IPR015943, IPR017986, IPR019775, IPR020472
	1e-20	102	OS04T0640300		HORVU1Hr1G020490	HORVU1Hr1G020490.1	unknown_function	unknown function	none	none	none
	2e-18	95.1	OS04T0640300		HORVU1Hr1G020530	HORVU1Hr1G020530.3	unknown_function	unknown function	none	none	none
					HORVU1Hr1G020570	HORVU1Hr1G020570.1	no_good_homolog_found	undescribed protein	none	none	none
	5e-36	154	OS12T0506700		HORVU1Hr1G020590	HORVU1Hr1G020590.2	unknown_function	unknown function	none	none	none
	3e-173	610	OS05T0111000		HORVU1Hr1G020660	HORVU1Hr1G020660.2	canonical_gene	Replication protein A 70 kDa DNA-binding subunit C	GO:0003676, GO:0003677, GO:0005634, GO:0006260, GO:0006281, GO:0006310	PF01336, PF04057, PF08646, PF16900	IPR004365, IPR004591, IPR007199, IPR012340, IPR013955, IPR031657
	7e-106	385	OS10T0109300		HORVU1Hr1G020690	HORVU1Hr1G020690.5	canonical_gene	Peroxidase superfamily protein	GO:0004601, GO:0006979, GO:0020037, GO:0055114	PF00141	IPR000823, IPR002016, IPR010255
					HORVU1Hr1G020740	HORVU1Hr1G020740.1	no_good_homolog_found	undescribed protein	none	none	none
					HORVU1Hr1G020900	HORVU1Hr1G020900.1	no_good_homolog_found	undescribed protein	none	none	none
	0	1153	OS02T0436400		HORVU1Hr1G021120	HORVU1Hr1G021120.1	canonical_gene	4-hydroxy-tetrahydrodipicolinate reductase	GO:0008839, GO:0009089, GO:0055114, GO:0070402	PF01113, PF05173	IPR000846, IPR011859, IPR016040, IPR022663
	3e-81	304	OS06T0181100		HORVU1Hr1G021600	HORVU1Hr1G021600.20	canonical_gene	Lipoamide acyltransferase component of branched-chain alpha-keto acid dehydrogenase complex, mitochondrial	none	PF00364	IPR000089, IPR003016, IPR011053
	9e-145	513	OS03T0327800		HORVU1Hr1G021800	HORVU1Hr1G021800.2	canonical_gene	NAC domain protein,	GO:0003677, GO:0006355	PF02365	IPR003441
	2e-13	80.6	OS02T0136966		HORVU1Hr1G022140	HORVU1Hr1G022140.3	no_good_homolog_found	undescribed protein	none	none	none
					HORVU1Hr1G022300	HORVU1Hr1G022300.18	no_good_homolog_found	undescribed protein	none	none	none
					HORVU1Hr1G022350	HORVU1Hr1G022350.1	no_good_homolog_found	undescribed protein	none	none	none
	0	700	OS12T0207000		HORVU1Hr1G023620	HORVU1Hr1G023620.1	canonical_gene	MADS-box transcription factor 13	GO:0003677, GO:0003700, GO:0005634, GO:0006355, GO:0046983	PF00319, PF01486	IPR002100, IPR002487
					HORVU1Hr1G024020	HORVU1Hr1G024020.1	no_good_homolog_found	undescribed protein	none	none	none
	4e-93	342	OS01T0725800		HORVU1Hr1G025810	HORVU1Hr1G025810.1	canonical_gene	SPA1-related 3	none	none	none
	8e-125	452	OS01T0171000		HORVU1Hr1G026440	HORVU1Hr1G026440.33	transposon	Retrotransposon protein, putative, Ty3-gypsy subclass	GO:0003676, GO:0004523, GO:0015074	PF00078, PF00665, PF13456	IPR000477, IPR001584, IPR002156, IPR012337
					HORVU1Hr1G028980	HORVU1Hr1G028980.1	transposon	unknown function	none	PF13966	IPR026960
					HORVU1Hr1G030230	HORVU1Hr1G030230.6	no_good_homolog_found	undescribed protein	none	none	none
					HORVU1Hr1G030240	HORVU1Hr1G030240.3	transposon	Retrotransposon protein, putative, unclassified	none	none	none
					HORVU1Hr1G033280	HORVU1Hr1G033280.3	no_good_homolog_found	undescribed protein	none	none	none
	5e-13	77	OS10T0183500		HORVU1Hr1G034000	HORVU1Hr1G034000.1	no_good_homolog_found	undescribed protein	none	none	none
	3e-106	387	OS02T0738600		HORVU1Hr1G035100	HORVU1Hr1G035100.4	canonical_gene	E3 ubiquitin-protein ligase SIS3	none	none	none
	0	1155	OS10T0463800		HORVU1Hr1G038780	HORVU1Hr1G038780.1	unknown_function	unknown protein; BEST Arabidopsis thaliana protein match is: unknown protein .	none	PF07063	IPR009770
	0	654	OS10T0466100		HORVU1Hr1G039010	HORVU1Hr1G039010.6	canonical_gene	unknown function	none	none	IPR027417
	0	1876	OS10T0471100		HORVU1Hr1G039830	HORVU1Hr1G039830.1	canonical_gene	Fatty acid hydroxylase superfamily	GO:0005506, GO:0006633, GO:0016491, GO:0055114	PF04116, PF12076	IPR006694, IPR021940
	4e-35	152	OS08T0178300		HORVU1Hr1G039960	HORVU1Hr1G039960.18	unknown_function	unknown function	none	none	none
	2e-35	152	OS08T0178300		HORVU1Hr1G039970	HORVU1Hr1G039970.17	no_good_homolog_found	undescribed protein	none	none	none
	4e-98	358	OS06T0111100		HORVU1Hr1G040130	HORVU1Hr1G040130.2	unknown_function	Chromosome 3B, genomic scaffold, cultivar Chinese Spring	none	none	none
					HORVU1Hr1G040590	HORVU1Hr1G040590.5	no_good_homolog_found	undescribed protein	none	none	none
	0	1972	OS10T0475100		HORVU1Hr1G040660	HORVU1Hr1G040660.19	canonical_gene	Long-chain-alcohol oxidase FAO1	GO:0003677, GO:0016491, GO:0016614, GO:0046577, GO:0050660, GO:0055114	PF00732, PF05199	IPR000172, IPR007867, IPR012400, IPR015893, IPR023753
	0	708	OS10T0475900		HORVU1Hr1G040800	HORVU1Hr1G040800.1	canonical_gene	Polyubiquitin 10	GO:0005515	PF00240	IPR000626, IPR019956, IPR029071
	0	809	OS10T0476400		HORVU1Hr1G040930	HORVU1Hr1G040930.1	canonical_gene	Charged multivesicular body protein 2b	GO:0007034	PF03357	IPR005024
					HORVU1Hr1G041040	HORVU1Hr1G041040.1	no_good_homolog_found	undescribed protein	none	none	none
					HORVU1Hr1G041580	HORVU1Hr1G041580.8	transposon_related?	unknown function	GO:0008270	PF06839	IPR010666
					HORVU1Hr1G042120	HORVU1Hr1G042120.1	no_good_homolog_found	undescribed protein	none	none	none
	5e-59	232	OS11T0671600		HORVU1Hr1G042300	HORVU1Hr1G042300.4	transposon_related?	ATP-dependent DNA helicase pif1	GO:0000723, GO:0003678, GO:0006281	PF05970	IPR010285, IPR027417
	4e-117	423	OS10T0478500		HORVU1Hr1G042800	HORVU1Hr1G042800.1	canonical_gene	TRAF-like family protein	GO:0005515	PF00917	IPR002083, IPR008974
	4e-62	241	OS07T0604800		HORVU1Hr1G042850	HORVU1Hr1G042850.5	no_good_homolog_found	undescribed protein	none	none	none
	2e-09	66.2	OS12T0539700		HORVU1Hr1G044640	HORVU1Hr1G044640.35	transposon_related?	PIF1-like helicase	GO:0000723, GO:0003678, GO:0006281	PF05970	IPR010285, IPR027417
					HORVU1Hr1G044970	HORVU1Hr1G044970.1	no_good_homolog_found	undescribed protein	none	none	none
					HORVU1Hr1G045030	HORVU1Hr1G045030.23	no_good_homolog_found	undescribed protein	none	none	none
	0	751	OS11T0549695		HORVU1Hr1G045070	HORVU1Hr1G045070.1	canonical_gene	Maf-like protein	GO:0005737	PF02545	IPR003697, IPR029001
	2e-88	327	OS11T0432600		HORVU1Hr1G045230	HORVU1Hr1G045230.3	canonical_gene	Very-long-chain 3-oxoacyl-CoA reductase-like protein	none	none	IPR016040
					HORVU1Hr1G045360	HORVU1Hr1G045360.3	no_good_homolog_found	undescribed protein	none	none	none
					HORVU1Hr1G045480	HORVU1Hr1G045480.12	no_good_homolog_found	undescribed protein	none	none	none
					HORVU1Hr1G045490	HORVU1Hr1G045490.1	no_good_homolog_found	undescribed protein	none	none	none
	2e-168	594	OS10T0502500		HORVU1Hr1G045610	HORVU1Hr1G045610.5	canonical_gene	membrane steroid binding protein 1	none	PF00173	IPR001199
	0	1186	OS10T0502900		HORVU1Hr1G045640	HORVU1Hr1G045640.4	transposon_related?	F-box/LRR-repeat protein	GO:0005515	PF12937	IPR001810, IPR032675
					HORVU1Hr1G045760	HORVU1Hr1G045760.1	unknown_function	unknown function	none	none	none
	2e-11	73.4	OS12T0544600		HORVU1Hr1G046120	HORVU1Hr1G046120.2	transposon	unknown function	none	PF13963	IPR029480
					HORVU1Hr1G046130	HORVU1Hr1G046130.3	no_good_homolog_found	undescribed protein	none	none	none
	1e-44	185	OS10T0207101		HORVU1Hr1G046160	HORVU1Hr1G046160.1	transposon	Endonuclease-reverse transcriptase HmRTE-e01	none	none	none
	8e-19	96.9	OS01T0961600		HORVU1Hr1G046170	HORVU1Hr1G046170.2	unknown_function	Chromosome 3B, genomic scaffold, cultivar Chinese Spring	none	none	none
	1e-55	219	OS02T0244300		HORVU1Hr1G046260	HORVU1Hr1G046260.31	canonical_gene	WD and tetratricopeptide repeat protein, putative isoform 5	none	none	none
					HORVU1Hr1G046550	HORVU1Hr1G046550.5	no_good_homolog_found	undescribed protein	none	none	none
	0	2969	OS10T0506200		HORVU1Hr1G046630	HORVU1Hr1G046630.46	canonical_gene	Valine--tRNA ligase	GO:0000166, GO:0002161, GO:0004812, GO:0004832, GO:0005524, GO:0006418, GO:0006438	PF00133, PF08264	IPR001412, IPR002300, IPR002303, IPR009008, IPR009080, IPR013155, IPR014729
	0	2118	OS10T0508000		HORVU1Hr1G046690	HORVU1Hr1G046690.1	canonical_gene	Monocopper oxidase-like protein SKU5	GO:0005507, GO:0016491, GO:0055114	PF00394, PF07731, PF07732	IPR001117, IPR008972, IPR011706, IPR011707
	2e-125	452	OS10T0516551		HORVU1Hr1G046940	HORVU1Hr1G046940.6	canonical_gene	Trihelix transcription factor GT-2	GO:0003677	PF13837	IPR001005, IPR009057, IPR017877
	2e-53	212	OS10T0513200		HORVU1Hr1G047100	HORVU1Hr1G047100.1	canonical_gene	Aquaporin-like superfamily protein	GO:0005215, GO:0006810, GO:0016020	PF00230	IPR000425, IPR022357, IPR023271
					HORVU1Hr1G047280	HORVU1Hr1G047280.1	no_good_homolog_found	undescribed protein	none	none	none
	0	1211	OS10T0510300		HORVU1Hr1G047410	HORVU1Hr1G047410.5	canonical_gene	Ubiquitin carboxyl-terminal hydrolase family protein	none	PF11955	IPR021099
					HORVU1Hr1G047620	HORVU1Hr1G047620.1	no_good_homolog_found	undescribed protein	none	none	none
	0	1124	OS10T0509000		HORVU1Hr1G047640	HORVU1Hr1G047640.18	canonical_gene	Endonuclease MutS2	GO:0004519, GO:0005524, GO:0006298, GO:0016887, GO:0030983, GO:0045910	PF00488	IPR000432, IPR005747, IPR007696, IPR027417
	1e-12	75.2	OS10T0183500		HORVU1Hr1G047660	HORVU1Hr1G047660.1	no_good_homolog_found	undescribed protein	none	none	none
	5e-82	306	OS03T0854100		HORVU1Hr1G047800	HORVU1Hr1G047800.23	canonical_gene	ADP-ribosylation factor GTPase-activating protein 2	GO:0005096	PF01412	IPR001164
	2e-23	111	OS10T0432200		HORVU1Hr1G048490	HORVU1Hr1G048490.1	transposon	Retrotransposon protein, putative, unclassified	none	PF07727	IPR013103
	4e-139	497	OS05T0529600		HORVU1Hr1G048670	HORVU1Hr1G048670.26	canonical_gene	DNA polymerase III subunit gamma/tau	none	none	none
	0	928	OS06T0149400		HORVU1Hr1G048890	HORVU1Hr1G048890.3	canonical_gene	nucleosome assembly protein 1;2	GO:0005634, GO:0006334	PF00956	IPR002164
	6e-42	172	OS11T0256400		HORVU1Hr1G050410	HORVU1Hr1G050410.1	transposon	unknown function	none	PF10551	IPR018289
					HORVU1Hr1G050420	HORVU1Hr1G050420.3	canonical_gene	Phosphatidic acid phosphohydrolase 2 isoform 6	none	PF08235	IPR013209, IPR023214
					HORVU1Hr1G050430	HORVU1Hr1G050430.1	no_good_homolog_found	undescribed protein	none	none	none
	0	2708	OS05T0304600		HORVU1Hr1G054390	HORVU1Hr1G054390.4	canonical_gene	lipoxygenase 1	GO:0005515, GO:0016491, GO:0016702, GO:0046872, GO:0055114	PF00305, PF01477	IPR001024, IPR001246, IPR013819, IPR020834, IPR027433
					HORVU1Hr1G058260	HORVU1Hr1G058260.1	no_good_homolog_found	undescribed protein	none	none	none
					HORVU1Hr1G058380	HORVU1Hr1G058380.1	no_good_homolog_found	undescribed protein	none	none	none
	2e-22	109	OS10T0116900		HORVU1Hr1G061780	HORVU1Hr1G061780.1	canonical_gene	oxidoreductase, 2OG-Fe(II) oxygenase family protein	GO:0016491, GO:0055114	none	IPR005123, IPR027450
	0	1214	OS05T0209600		HORVU1Hr1G066090	HORVU1Hr1G066090.2	canonical_gene	GDSL esterase/lipase	GO:0016788	PF00657	IPR001087, IPR013830
	9e-136	484	OS02T0556800		HORVU1Hr1G070290	HORVU1Hr1G070290.3	canonical_gene	proline-rich family protein	none	none	none
	1e-134	480	OS05T0468400		HORVU1Hr1G070810	HORVU1Hr1G070810.3	unknown_function	unknown function	none	PF07762	IPR011676
					HORVU1Hr1G071070	HORVU1Hr1G071070.5	no_good_homolog_found	undescribed protein	none	none	none
	7e-77	291	OS05T0548900		HORVU1Hr1G078350	HORVU1Hr1G078350.1	canonical_gene	Phosphoethanolamine N-methyltransferase 1	none	none	none
	0	1175	OS05T0535400		HORVU1Hr1G080520	HORVU1Hr1G080520.1	canonical_gene	Choline/ethanolamine kinase	none	PF01633	IPR011009
					HORVU1Hr1G081290	HORVU1Hr1G081290.1	no_good_homolog_found	undescribed protein	none	none	none
	0	1274	OS05T0556400		HORVU1Hr1G085050	HORVU1Hr1G085050.3	canonical_gene	Cytochrome b561 and DOMON domain-containing protein	GO:0016021	PF03188	IPR004877, IPR005018, IPR006593, IPR017214
					HORVU1Hr1G086560	HORVU1Hr1G086560.1	no_good_homolog_found	undescribed protein	none	none	none
					HORVU1Hr1G094820	HORVU1Hr1G094820.1	no_good_homolog_found	undescribed protein	none	none	none
					HORVU1Hr1G094860	HORVU1Hr1G094860.1	no_good_homolog_found	undescribed protein	none	none	none
					HORVU2Hr1G004250	HORVU2Hr1G004250.1	no_good_homolog_found	undescribed protein	none	none	none
					HORVU2Hr1G004810	HORVU2Hr1G004810.1	no_good_homolog_found	undescribed protein	none	none	none
	0	2107	OS12T0277500		HORVU2Hr1G007840	HORVU2Hr1G007840.7	canonical_gene	60 kDa chaperonin 2	GO:0005524, GO:0005737, GO:0006457, GO:0042026	PF00118	IPR001844, IPR002423, IPR018370, IPR027409, IPR027413
					HORVU2Hr1G009690	HORVU2Hr1G009690.1	no_good_homolog_found	undescribed protein	none	none	none
					HORVU2Hr1G010410	HORVU2Hr1G010410.1	no_good_homolog_found	undescribed protein	none	none	none
					HORVU2Hr1G011520	HORVU2Hr1G011520.1	no_good_homolog_found	undescribed protein	none	none	none
	0	726	OS02T0113200		HORVU2Hr1G011720	HORVU2Hr1G011720.3	canonical_gene	Cytochrome P450 superfamily protein	GO:0004497, GO:0005506, GO:0016705, GO:0020037, GO:0055114	PF00067	IPR001128, IPR002403, IPR017972
	9e-74	279	OS08T0515000		HORVU2Hr1G012360	HORVU2Hr1G012360.2	canonical_gene	sulfotransferase 16	GO:0008146	PF00685	IPR000863, IPR027417
					HORVU2Hr1G013890	HORVU2Hr1G013890.1	no_good_homolog_found	undescribed protein	none	none	none
	0	769	OS12T0265100		HORVU2Hr1G014240	HORVU2Hr1G014240.7	canonical_gene	pinoresinol reductase 1	none	PF05368	IPR008030, IPR016040
	1e-46	187	OS05T0355900		HORVU2Hr1G018250	HORVU2Hr1G018250.3	canonical_gene	Glycine-rich protein family	none	none	none
					HORVU2Hr1G019090	HORVU2Hr1G019090.1	canonical_gene	Amaranthin-like lectin	none	PF07468	IPR008998, IPR023307
	2e-104	379	OS07T0673400		HORVU2Hr1G019500	HORVU2Hr1G019500.2	canonical_gene	Adenine nucleotide alpha hydrolases-like superfamily protein	GO:0006950	PF00582	IPR006015, IPR006016, IPR014729
					HORVU2Hr1G020790	HORVU2Hr1G020790.3	no_good_homolog_found	undescribed protein	none	none	none
					HORVU2Hr1G020850	HORVU2Hr1G020850.1	no_good_homolog_found	undescribed protein	none	none	none
					HORVU2Hr1G020870	HORVU2Hr1G020870.1	no_good_homolog_found	undescribed protein	none	none	none
					HORVU2Hr1G020880	HORVU2Hr1G020880.1	no_good_homolog_found	undescribed protein	none	none	none
					HORVU2Hr1G020910	HORVU2Hr1G020910.1	no_good_homolog_found	undescribed protein	none	none	none
	0	989	OS07T0646700		HORVU2Hr1G024920	HORVU2Hr1G024920.1	transposon	unknown function	GO:0008270	PF10551	IPR006564, IPR007527, IPR018289
	5e-155	549	OS07T0630400		HORVU2Hr1G028430	HORVU2Hr1G028430.1	canonical_gene	ribonuclease 1	GO:0003723, GO:0033897	PF00445	IPR001568, IPR018188
					HORVU2Hr1G034730	HORVU2Hr1G034730.1	no_good_homolog_found	undescribed protein	none	none	none
	2e-175	616	OS07T0581700		HORVU2Hr1G036680	HORVU2Hr1G036680.2	canonical_gene	Homeobox-leucine zipper protein family	GO:0003677, GO:0006355, GO:0043565	PF00046	IPR000047, IPR001356, IPR009057, IPR017970
					HORVU2Hr1G037300	HORVU2Hr1G037300.1	no_good_homolog_found	undescribed protein	none	none	none
	0	776	OS07T0562400		HORVU2Hr1G040800	HORVU2Hr1G040800.4	canonical_gene	Solute carrier family 22 member 3	GO:0016021, GO:0022857, GO:0055085	PF00083	IPR005828, IPR020846
	1e-22	109	OS03T0667100		HORVU2Hr1G044970	HORVU2Hr1G044970.1	transposon_related?	Ribosomal protein-like	GO:0016788	PF04827	IPR006912
	5e-25	116	OS09T0415050		HORVU2Hr1G044980	HORVU2Hr1G044980.1	transposon	Retrotransposon protein, putative, unclassified	GO:0003676, GO:0015074	PF00665	IPR001584, IPR012337
	2e-29	132	OS05T0566400		HORVU2Hr1G044990	HORVU2Hr1G044990.2	unknown_function	unknown function	none	none	none
	2e-119	430	OS01T0907400		HORVU2Hr1G045000	HORVU2Hr1G045000.1	canonical_gene	Lysine-specific demethylase 5D	none	PF02373	IPR003347
	4e-16	89.7	OS01T0809900		HORVU2Hr1G056550	HORVU2Hr1G056550.2	no_good_homolog_found	undescribed protein	none	none	none
	0	937	OS07T0115300		HORVU2Hr1G063460	HORVU2Hr1G063460.4	canonical_gene	Peroxidase superfamily protein	GO:0004601, GO:0006979, GO:0020037, GO:0055114	PF00141	IPR000823, IPR002016, IPR010255, IPR019793
					HORVU2Hr1G070630	HORVU2Hr1G070630.1	no_good_homolog_found	undescribed protein	none	none	none
					HORVU2Hr1G073650	HORVU2Hr1G073650.1	no_good_homolog_found	undescribed protein	none	none	none
	0	782	OS01T0646700		HORVU2Hr1G074610	HORVU2Hr1G074610.10	transposon	Helicase-like protein	none	PF14214	IPR025476
	1e-65	250	OS02T0558700		HORVU2Hr1G077180	HORVU2Hr1G077180.2	canonical_gene	C-repeat-binding factor 4	GO:0003700, GO:0006355	none	IPR001471
					HORVU2Hr1G081100	HORVU2Hr1G081100.1	no_good_homolog_found	undescribed protein	none	none	none
	0	699	OS04T0465600		HORVU2Hr1G081230	HORVU2Hr1G081230.1	canonical_gene	MLP-like protein 423	GO:0006952, GO:0009607	PF00407	IPR000916, IPR023393, IPR024948, IPR024949
					HORVU2Hr1G082960	HORVU2Hr1G082960.8	no_good_homolog_found	undescribed protein	none	none	none
	0	1040	OS04T0495400		HORVU2Hr1G085570	HORVU2Hr1G085570.3	canonical_gene	Cytochrome b561 and DOMON domain-containing protein	GO:0016021	PF03188, PF03351	IPR004877, IPR005018, IPR006593
	5e-15	84.2	OS05T0191500		HORVU2Hr1G088930	HORVU2Hr1G088930.1	no_good_homolog_found	undescribed protein	none	none	none
					HORVU2Hr1G089480	HORVU2Hr1G089480.1	none
					HORVU2Hr1G089570	HORVU2Hr1G089570.1	no_good_homolog_found	undescribed protein	none	none	none
					HORVU2Hr1G089810	HORVU2Hr1G089810.1	no_good_homolog_found	undescribed protein	none	none	none
	4e-126	452	OS07T0581700		HORVU2Hr1G092290	HORVU2Hr1G092290.6	canonical_gene	Homeobox-leucine zipper protein family	GO:0003677, GO:0006355, GO:0043565	PF00046	IPR000047, IPR001356, IPR009057, IPR017970
	2e-100	367	OS07T0581700		HORVU2Hr1G092300	HORVU2Hr1G092300.1	canonical_gene	Homeobox-leucine zipper protein family	GO:0003677, GO:0006355, GO:0043565	PF00046	IPR000047, IPR001356, IPR009057, IPR017970
	0	1227	OS04T0541100		HORVU2Hr1G092650	HORVU2Hr1G092650.3	canonical_gene	Trihelix transcription factor GT-2	GO:0003677	PF13837	IPR001005, IPR009057, IPR017877
	0	1956	OS04T0571600		HORVU2Hr1G094870	HORVU2Hr1G094870.3	canonical_gene	MATE efflux family protein	GO:0006855, GO:0015238, GO:0015297, GO:0016020, GO:0055085	PF01554	IPR002528
	6e-45	183	OS02T0662000		HORVU2Hr1G097180	HORVU2Hr1G097180.5	canonical_gene	Bifunctional inhibitor/lipid-transfer protein/seed storage 2S albumin superfamily protein	none	PF14547	IPR016140, IPR027923
					HORVU2Hr1G099160	HORVU2Hr1G099160.1	unknown_function	unknown function	none	none	none
					HORVU2Hr1G100200	HORVU2Hr1G100200.1	no_good_homolog_found	undescribed protein	none	none	none
	0	1130	OS04T0599650		HORVU2Hr1G102370	HORVU2Hr1G102370.17	canonical_gene	P-loop containing nucleoside triphosphate hydrolases superfamily protein	none	PF13086, PF13087	IPR027417
	0	1553	OS09T0482660		HORVU2Hr1G102920	HORVU2Hr1G102920.1	canonical_gene	Subtilisin-like protease	GO:0004252, GO:0006508	PF00082, PF02225, PF05922	IPR000209, IPR003137, IPR010259, IPR015500, IPR023828
					HORVU2Hr1G103630	HORVU2Hr1G103630.1	no_good_homolog_found	undescribed protein	none	none	none
					HORVU2Hr1G104590	HORVU2Hr1G104590.1	no_good_homolog_found	undescribed protein	none	none	none
	4e-20	100	OS09T0534800		HORVU2Hr1G108720	HORVU2Hr1G108720.2	canonical_gene	Transcription initiation factor IIB	GO:0006352, GO:0006355, GO:0008270, GO:0017025	PF00382, PF08271	IPR000812, IPR013137, IPR013150, IPR013763
					HORVU2Hr1G108940	HORVU2Hr1G108940.1	no_good_homolog_found	undescribed protein	none	none	none
					HORVU2Hr1G110360	HORVU2Hr1G110360.1	no_good_homolog_found	undescribed protein	none	none	none
	0	1198	OS04T0652500		HORVU2Hr1G113000	HORVU2Hr1G113000.1	canonical_gene	Golgin subfamily A member 5	none	none	none
	3e-09	64.4	OS01T0224700		HORVU2Hr1G116280	HORVU2Hr1G116280.2	canonical_gene	Flavin-binding monooxygenase family protein	none	none	none
	0	1333	OS04T0632300		HORVU2Hr1G117660	HORVU2Hr1G117660.1	canonical_gene	Protein kinase superfamily protein	GO:0004672, GO:0004674, GO:0005524, GO:0006468, GO:0048544	PF00954, PF01453, PF07714, PF08276	IPR000719, IPR000858, IPR001245, IPR001480, IPR002290, IPR003609, IPR008271, IPR011009, IPR013320, IPR017441, IPR024171
	3e-55	217	OS02T0328300		HORVU2Hr1G126130	HORVU2Hr1G126130.2	canonical_gene	FAD/NAD(P)-binding oxidoreductase	GO:0016491, GO:0055114	none	IPR017927, IPR017938
	3e-155	551	OS04T0691800		HORVU2Hr1G126810	HORVU2Hr1G126810.3	canonical_gene	receptor kinase 1	GO:0004672, GO:0005515, GO:0005524, GO:0006468	PF00069, PF00168	IPR000008, IPR000719, IPR002290, IPR008271, IPR011009, IPR017441
					HORVU2Hr1G127140	HORVU2Hr1G127140.4	canonical_gene	rRNA N-glycosidase	GO:0000166, GO:0003676, GO:0017148, GO:0030598	PF00076, PF00161	IPR000504, IPR001574, IPR012677, IPR016138
	2e-25	118	OS01T0124900		HORVU3Hr1G004950	HORVU3Hr1G004950.1	canonical_gene	E3 ubiquitin-protein ligase SINA-like 7	GO:0004842, GO:0005515, GO:0005634, GO:0006511, GO:0007275, GO:0008270, GO:0016567	PF03145	IPR001841, IPR008974, IPR013010, IPR013083, IPR013323, IPR018121
					HORVU3Hr1G006520	HORVU3Hr1G006520.1	no_good_homolog_found	undescribed protein	none	none	none
					HORVU3Hr1G007440	HORVU3Hr1G007440.1	no_good_homolog_found	undescribed protein	none	none	none
	0	1040	OS01T0137400		HORVU3Hr1G007680	HORVU3Hr1G007680.36	canonical_gene	receptor-like protein kinase 4	GO:0004672, GO:0005524, GO:0006468, GO:0030247	PF00069, PF13947	IPR000719, IPR002290, IPR008271, IPR011009, IPR017441, IPR025287
	0	848	OS01T0139600		HORVU3Hr1G008430	HORVU3Hr1G008430.3	canonical_gene	lipid phosphate phosphatase 3	none	PF01569	IPR000326
					HORVU3Hr1G009710	HORVU3Hr1G009710.1	no_good_homolog_found	undescribed protein	none	none	none
	9e-23	109	OS03T0179200		HORVU3Hr1G010970	HORVU3Hr1G010970.2	unknown_function	Chromosome 3B, genomic scaffold, cultivar Chinese Spring	none	PF07762	IPR011676
	2e-58	228	OS01T0144700		HORVU3Hr1G012620	HORVU3Hr1G012620.4	no_good_homolog_found	undescribed protein	none	none	none
					HORVU3Hr1G012790	HORVU3Hr1G012790.3	transposon	ATP-dependent DNA helicase PIF1	none	PF14214	IPR025476
					HORVU3Hr1G015100	HORVU3Hr1G015100.1	no_good_homolog_found	undescribed protein	none	none	none
	3e-25	118	OS03T0783800		HORVU3Hr1G015380	HORVU3Hr1G015380.16	unknown_function	Chromosome 3B, genomic scaffold, cultivar Chinese Spring	none	none	none
	0	780	OS01T0169400		HORVU3Hr1G016690	HORVU3Hr1G016690.1	canonical_gene	LOB domain-containing protein 25	none	PF03195	IPR004883
					HORVU3Hr1G017920	HORVU3Hr1G017920.1	no_good_homolog_found	undescribed protein	none	none	none
	1e-113	414	OS01T0197150		HORVU3Hr1G018860	HORVU3Hr1G018860.3	canonical_gene	Cytochrome P450 superfamily protein	GO:0005506, GO:0016705, GO:0020037, GO:0055114	none	IPR001128
	0	1541	OS01T0191300		HORVU3Hr1G019530	HORVU3Hr1G019530.1	canonical_gene	NAC domain containing protein 75	GO:0003677, GO:0006355	PF02365	IPR003441
	1e-18	96.9	OS08T0421800		HORVU3Hr1G022980	HORVU3Hr1G022980.30	no_good_homolog_found	undescribed protein	none	none	none
	0	1072	OS11T0244100		HORVU3Hr1G023780	HORVU3Hr1G023780.1	canonical_gene	HXXXD-type acyl-transferase family protein	GO:0016747	PF02458	IPR003480, IPR023213
	2e-07	59	OS11T0615000		HORVU3Hr1G025240	HORVU3Hr1G025240.2	canonical_gene	Protein ROOT HAIR DEFECTIVE 3	none	none	none
	0	807	OS01T0201700		HORVU3Hr1G026650	HORVU3Hr1G026650.1	canonical_gene	MADS-box transcription factor 3	GO:0003677, GO:0003700, GO:0005634, GO:0006355, GO:0046983	PF00319, PF01486	IPR002100, IPR002487
	0	1240	OS01T0210700		HORVU3Hr1G028670	HORVU3Hr1G028670.16	canonical_gene	Potassium channel KAT2	GO:0005216, GO:0005249, GO:0006811, GO:0006813, GO:0016020, GO:0055085	PF00027, PF00520, PF11834	IPR000595, IPR003938, IPR005821, IPR014710, IPR018490, IPR021789
	0	1023	OS01T0209700		HORVU3Hr1G029010	HORVU3Hr1G029010.4	canonical_gene	gibberellin 2-oxidase	GO:0005506, GO:0016491, GO:0055114	PF03171, PF14226	IPR002283, IPR005123, IPR026992, IPR027443
	1e-88	327	OS01T0220500		HORVU3Hr1G029520	HORVU3Hr1G029520.1	unknown_function	Chromosome 3B, genomic scaffold, cultivar Chinese Spring	none	none	none
	3e-163	576	OS01T0224700		HORVU3Hr1G030390	HORVU3Hr1G030390.2	canonical_gene	Flavin-containing monooxygenase family protein	GO:0004499, GO:0016491, GO:0050660, GO:0050661, GO:0055114	PF00743	IPR020946, IPR023753
					HORVU3Hr1G034800	HORVU3Hr1G034800.2	no_good_homolog_found	undescribed protein	none	none	none
	2e-26	120	OS01T0254200		HORVU3Hr1G035180	HORVU3Hr1G035180.1	unknown_function	Chromosome 3B, genomic scaffold, cultivar Chinese Spring	none	none	none
	0	1094	OS01T0263300		HORVU3Hr1G036860	HORVU3Hr1G036860.2	canonical_gene	Peroxidase superfamily protein	GO:0004601, GO:0006979, GO:0020037, GO:0055114	PF00141	IPR000823, IPR002016, IPR010255, IPR019793
	4e-08	60.8	OS05T0458400		HORVU3Hr1G046980	HORVU3Hr1G046980.2	no_good_homolog_found	undescribed protein	none	none	none
					HORVU3Hr1G054720	HORVU3Hr1G054720.1	no_good_homolog_found	undescribed protein	none	none	none
	0	1133	OS12T0420200		HORVU3Hr1G055590	HORVU3Hr1G055590.1	no_good_homolog_found	undescribed protein	none	none	none
	1e-115	416	OS12T0420200		HORVU3Hr1G055600	HORVU3Hr1G055600.1	canonical_gene	NAD-dependent epimerase/dehydratase	GO:0003824, GO:0050662	PF01370	IPR001509, IPR016040
	0	726	OS01T0639900		HORVU3Hr1G057090	HORVU3Hr1G057090.1	canonical_gene	carbonic anhydrase 2	GO:0004089, GO:0008270, GO:0015976	PF00484	IPR001765, IPR015892
	0	1333	OS01T0652100		HORVU3Hr1G058810	HORVU3Hr1G058810.2	canonical_gene	TRICHOME BIREFRINGENCE-LIKE 38	none	PF13839, PF14416	IPR025846, IPR026057
	5e-31	138	OS01T0656200		HORVU3Hr1G059170	HORVU3Hr1G059170.6	canonical_gene	Protein phosphatase 2C family protein	GO:0003824	PF00481	IPR001932
					HORVU3Hr1G068090	HORVU3Hr1G068090.2	no_good_homolog_found	undescribed protein	none	none	none
	7e-146	518	OS01T0747300		HORVU3Hr1G071220	HORVU3Hr1G071220.1	unknown_function	Protein of unknown function (DUF506)	none	PF04720	IPR006502
	0	1113	OS01T0747400		HORVU3Hr1G071240	HORVU3Hr1G071240.2	canonical_gene	Protein kinase superfamily protein	GO:0004672, GO:0005524, GO:0006468	PF07714	IPR000719, IPR001245, IPR002290, IPR008271, IPR011009
	9e-128	459	OS01T0756200		HORVU3Hr1G072770	HORVU3Hr1G072770.3	canonical_gene	Basic-leucine zipper (bZIP) transcription factor family protein	GO:0003700, GO:0006355, GO:0043565	PF00170	IPR004827
	0	1314	OS01T0757200		HORVU3Hr1G072810	HORVU3Hr1G072810.1	canonical_gene	gibberellin 2-oxidase	GO:0005506, GO:0016491, GO:0055114	PF03171, PF14226	IPR002283, IPR005123, IPR026992, IPR027443
					HORVU3Hr1G074420	HORVU3Hr1G074420.3	no_good_homolog_found	undescribed protein	none	none	none
					HORVU3Hr1G076930	HORVU3Hr1G076930.1	no_good_homolog_found	undescribed protein	none	none	none
	0	854	OS01T0784900		HORVU3Hr1G077260	HORVU3Hr1G077260.2	canonical_gene	basic helix-loop-helix (bHLH) DNA-binding superfamily protein	GO:0046983	none	IPR011598
	0	2284	OS01T0785400		HORVU3Hr1G077360	HORVU3Hr1G077360.1	canonical_gene	putative indole-3-acetic acid-amido synthetase GH3.9	none	PF03321	IPR004993
	3e-13	78.8	OS02T0144200		HORVU3Hr1G077980	HORVU3Hr1G077980.1	unknown_function	unknown function	none	PF07893	IPR012871
	6e-82	306	OS01T0800400		HORVU3Hr1G078350	HORVU3Hr1G078350.1	canonical_gene	Pentatricopeptide repeat (PPR) superfamily protein	none	none	none
	0	821	OS01T0869600		HORVU3Hr1G082750	HORVU3Hr1G082750.1	canonical_gene	TLC domain-containing protein 2	GO:0016021	PF03798	IPR006634
	2e-37	158	OS01T0971900		HORVU3Hr1G088280	HORVU3Hr1G088280.1	no_good_homolog_found	undescribed protein	none	none	none
	3e-10	68	OS11T0516800		HORVU3Hr1G094970	HORVU3Hr1G094970.9	unknown_function	unknown function	none	none	none
	9e-111	401	OS01T0922800		HORVU3Hr1G095240	HORVU3Hr1G095240.6	canonical_gene	MADS-box transcription factor family protein	GO:0003677, GO:0046983	PF00319	IPR002100
	1e-98	361	OS01T0924200		HORVU3Hr1G095340	HORVU3Hr1G095340.1	unknown_function	Chromosome 3B, genomic scaffold, cultivar Chinese Spring	none	PF14364	IPR025520
	2e-90	333	OS03T0321400		HORVU3Hr1G102720	HORVU3Hr1G102720.1	canonical_gene	Endoplasmic reticulum-Golgi intermediate compartment protein 3	none	PF07970	IPR012936
	4e-11	71.6	OS05T0585500		HORVU3Hr1G102730	HORVU3Hr1G102730.1	no_good_homolog_found	undescribed protein	none	none	none
					HORVU3Hr1G103600	HORVU3Hr1G103600.1	no_good_homolog_found	undescribed protein	none	none	none
					HORVU3Hr1G105540	HORVU3Hr1G105540.1	no_good_homolog_found	undescribed protein	none	none	none
					HORVU3Hr1G106040	HORVU3Hr1G106040.1	no_good_homolog_found	undescribed protein	none	none	none
	0	1231	OS01T0948900		HORVU3Hr1G106880	HORVU3Hr1G106880.5	canonical_gene	Ankyrin repeat family protein / BTB/POZ domain-containing protein	GO:0005515	PF00651, PF11900, PF12796	IPR000210, IPR002110, IPR011333, IPR020683, IPR024228
					HORVU3Hr1G107780	HORVU3Hr1G107780.1	canonical_gene	Bidirectional sugar transporter SWEET6a	GO:0016021	PF03083	IPR004316
	1e-67	257	OS01T0955600		HORVU3Hr1G109330	HORVU3Hr1G109330.2	unknown_function	unknown protein; Has 26 Blast hits to 26 proteins in 11 species: Archae - 0; Bacteria - 0; Metazoa - 0; Fungi - 0; Plants - 26; Viruses - 0; Other Eukaryotes - 0 (source: NCBI BLink).	none	none	none
	4e-144	513	OS01T0958500		HORVU3Hr1G110370	HORVU3Hr1G110370.2	canonical_gene	RNA-binding protein 1	GO:0000166, GO:0003676	PF14259	IPR000504, IPR012677
					HORVU3Hr1G110680	HORVU3Hr1G110680.1	no_good_homolog_found	undescribed protein	none	none	none
					HORVU3Hr1G112660	HORVU3Hr1G112660.1	canonical_gene	DNA-directed RNA polymerase V subunit 1	none	none	none
					HORVU3Hr1G116640	HORVU3Hr1G116640.1	no_good_homolog_found	undescribed protein	none	none	none
	5e-07	57.2	OS08T0280200		HORVU3Hr1G116670	HORVU3Hr1G116670.1	no_good_homolog_found	undescribed protein	none	none	none
					HORVU3Hr1G117400	HORVU3Hr1G117400.2	canonical_gene	Jasmonate induced protein	none	none	none
					HORVU3Hr1G117440	HORVU3Hr1G117440.1	canonical_gene	23 kDa jasmonate-induced protein	none	none	none
					HORVU3Hr1G117450	HORVU3Hr1G117450.4	canonical_gene	Jasmonate induced protein	none	none	none
					HORVU4Hr1G000860	HORVU4Hr1G000860.1	no_good_homolog_found	undescribed protein	none	none	none
					HORVU4Hr1G002220	HORVU4Hr1G002220.1	no_good_homolog_found	undescribed protein	none	none	none
	9e-139	495	OS03T0671800		HORVU4Hr1G003340	HORVU4Hr1G003340.3	canonical_gene	Transcription factor bHLH25	GO:0046983	PF00010	IPR011598
	0	942	OS07T0515900		HORVU4Hr1G005480	HORVU4Hr1G005480.1	canonical_gene	unknown function	GO:0005515	PF13857	IPR002110, IPR020683
	8e-66	251	OS07T0515700		HORVU4Hr1G005490	HORVU4Hr1G005490.1	unknown_function	unknown function	none	none	none
	1e-162	574	OS03T0706650		HORVU4Hr1G007040	HORVU4Hr1G007040.1	canonical_gene	Transcription factor TEOSINTE BRANCHED 1	none	PF03634	IPR005333, IPR017887, IPR017888
					HORVU4Hr1G007200	HORVU4Hr1G007200.1	no_good_homolog_found	undescribed protein	none	none	none
	0	1903	OS11T0235200		HORVU4Hr1G015640	HORVU4Hr1G015640.2	canonical_gene	Protein NRT1/ PTR FAMILY 4.3	GO:0005215, GO:0006810, GO:0016020	PF00854	IPR000109, IPR020846
	2e-154	547	OS03T0108500		HORVU4Hr1G018150	HORVU4Hr1G018150.3	canonical_gene	sterol C4-methyl oxidase 1-2	GO:0005506, GO:0006633, GO:0016491, GO:0055114	PF04116	IPR006694
					HORVU4Hr1G018560	HORVU4Hr1G018560.4	no_good_homolog_found	undescribed protein	none	none	none
	1e-38	161	OS01T0282251		HORVU4Hr1G018580	HORVU4Hr1G018580.2	transposon	Retrotransposon protein, putative, Ty1-copia subclass	GO:0003676, GO:0008270	none	IPR001878
					HORVU4Hr1G027540	HORVU4Hr1G027540.13	no_good_homolog_found	undescribed protein	none	none	none
					HORVU4Hr1G027550	HORVU4Hr1G027550.3	no_good_homolog_found	undescribed protein	none	none	none
					HORVU4Hr1G028320	HORVU4Hr1G028320.1	no_good_homolog_found	undescribed protein	none	none	none
					HORVU4Hr1G029470	HORVU4Hr1G029470.1	no_good_homolog_found	undescribed protein	none	none	none
					HORVU4Hr1G037140	HORVU4Hr1G037140.1	no_good_homolog_found	undescribed protein	none	none	none
	1e-74	282	OS02T0192500		HORVU4Hr1G037380	HORVU4Hr1G037380.3	canonical_gene	cellulose synthase-like A3	none	PF13632	IPR001173, IPR029044
					HORVU4Hr1G037940	HORVU4Hr1G037940.5	no_good_homolog_found	undescribed protein	none	none	none
					HORVU4Hr1G042440	HORVU4Hr1G042440.1	no_good_homolog_found	undescribed protein	none	none	none
					HORVU4Hr1G042730	HORVU4Hr1G042730.6	no_good_homolog_found	undescribed protein	none	none	none
					HORVU4Hr1G046510	HORVU4Hr1G046510.2	no_good_homolog_found	undescribed protein	none	none	none
	0	1492	OS03T0336000		HORVU4Hr1G050230	HORVU4Hr1G050230.1	canonical_gene	Pentatricopeptide repeat-containing protein	GO:0005515	PF01535, PF13041	IPR002885, IPR011990
	2e-61	239	OS05T0152266		HORVU4Hr1G053140	HORVU4Hr1G053140.1	no_good_homolog_found	undescribed protein	none	none	none
	6e-131	468	OS02T0325100		HORVU4Hr1G054820	HORVU4Hr1G054820.9	canonical_gene	26S protease regulatory subunit 6B homolog	none	none	none
					HORVU4Hr1G055570	HORVU4Hr1G055570.10	canonical_gene	Papain family cysteine protease	GO:0006508, GO:0008234	PF00112	IPR000668
					HORVU4Hr1G057570	HORVU4Hr1G057570.1	no_good_homolog_found	undescribed protein	none	none	none
	0	1083	OS03T0273800		HORVU4Hr1G059860	HORVU4Hr1G059860.1	canonical_gene	Haloacid dehalogenase-like hydrolase (HAD) superfamily protein	GO:0008152, GO:0016787	PF13419	IPR006439, IPR010237, IPR023214
	0	1530	OS03T0267300		HORVU4Hr1G060630	HORVU4Hr1G060630.1	canonical_gene	Fructose-1,6-bisphosphatase class 1	GO:0005975, GO:0042132, GO:0042578	PF00316	IPR000146, IPR020548, IPR028343
	0	655	OS08T0215200		HORVU4Hr1G061250	HORVU4Hr1G061250.24	transposon	Transposon protein, putative, CACTA, En/Spm sub-class, expressed	none	PF02992	IPR004242
	0	872	OS03T0261800		HORVU4Hr1G061680	HORVU4Hr1G061680.1	canonical_gene	unknown function	none	PF11250	IPR021410
					HORVU4Hr1G064840	HORVU4Hr1G064840.1	no_good_homolog_found	undescribed protein	none	none	none
	3e-66	255	OS04T0463800		HORVU4Hr1G064890	HORVU4Hr1G064890.2	canonical_gene	Pentatricopeptide repeat-containing protein	none	none	none
					HORVU4Hr1G064900	HORVU4Hr1G064900.1	no_good_homolog_found	undescribed protein	none	none	none
	8e-109	394	OS03T0227500		HORVU4Hr1G065410	HORVU4Hr1G065410.1	unknown_function	Coffea canephora DH200=94 genomic scaffold, scaffold_7	none	none	none
	0	1559	OS03T0225900		HORVU4Hr1G066270	HORVU4Hr1G066270.1	canonical_gene	allene oxide synthase	GO:0005506, GO:0016705, GO:0020037, GO:0055114	PF00067	IPR001128
					HORVU4Hr1G069540	HORVU4Hr1G069540.1	no_good_homolog_found	undescribed protein	none	none	none
					HORVU4Hr1G071340	HORVU4Hr1G071340.1	no_good_homolog_found	undescribed protein	none	none	none
	0	1061	OS03T0165266		HORVU4Hr1G074230	HORVU4Hr1G074230.18	canonical_gene	DNA repair protein-related	GO:0005524	PF00176, PF00271	IPR000330, IPR001650, IPR014001, IPR027417
	3e-176	619	OS03T0170701		HORVU4Hr1G075180	HORVU4Hr1G075180.3	canonical_gene	Homeobox-leucine zipper protein family	GO:0003677, GO:0003700, GO:0006355, GO:0043565	PF00046, PF02183	IPR000047, IPR001356, IPR003106, IPR009057, IPR017970
	5e-53	210	OS06T0184000		HORVU4Hr1G075320	HORVU4Hr1G075320.4	canonical_gene	BHLH transcription factor PTF1-like	none	none	none
	8e-86	318	OS03T0171700		HORVU4Hr1G075340	HORVU4Hr1G075340.3	canonical_gene	Transcription factor ILI3	GO:0046983	PF00010	IPR011598
	8e-06	51.8	OS01T0149400		HORVU4Hr1G076460	HORVU4Hr1G076460.1	no_good_homolog_found	undescribed protein	none	none	none
	0	1579	OS07T0257200		HORVU4Hr1G077510	HORVU4Hr1G077510.7	canonical_gene	Divalent metal cation transporter MntH	GO:0005215, GO:0006810, GO:0016020	PF01566	IPR001046
	2e-115	417	OS03T0184600		HORVU4Hr1G077620	HORVU4Hr1G077620.11	canonical_gene	NAD-dependent dehydratase	none	PF07993	IPR013120, IPR016040
	1e-179	630	OS04T0411400		HORVU4Hr1G078770	HORVU4Hr1G078770.1	canonical_gene	Protein TERMINAL FLOWER 1	none	PF01161	IPR001858, IPR008914
	0	637	OS03T0109300		HORVU4Hr1G079860	HORVU4Hr1G079860.14	canonical_gene	Cytokinin riboside 5'-monophosphate phosphoribohydrolase	none	PF03641	IPR005269, IPR031100
	8e-88	325	OS03T0137800		HORVU4Hr1G080410	HORVU4Hr1G080410.1	canonical_gene	Cyclin-dependent kinase inhibitor 5	GO:0004861, GO:0005634, GO:0007050	PF02234	IPR003175
	1e-137	491	OS11T0705900		HORVU4Hr1G080460	HORVU4Hr1G080460.5	canonical_gene	GRAS family transcription factor	none	PF03514	IPR005202
	0	902	OS02T0153700		HORVU4Hr1G080720	HORVU4Hr1G080720.1	canonical_gene	Leucine-rich repeat receptor-like protein kinase family protein	GO:0005515	PF00560, PF13855	IPR001611, IPR032675
	0	765	OS03T0108500		HORVU4Hr1G080880	HORVU4Hr1G080880.2	canonical_gene	sterol C4-methyl oxidase 1-2	GO:0005506, GO:0006633, GO:0016491, GO:0055114	PF04116	IPR006694
	2e-130	466	OS03T0135100		HORVU4Hr1G081110	HORVU4Hr1G081110.3	canonical_gene	glutathione S-transferase 6	none	PF00043	IPR004046, IPR010987, IPR012336
	0	847	OS03T0135100		HORVU4Hr1G081150	HORVU4Hr1G081150.1	canonical_gene	glutathione S-transferase 7	GO:0005515	PF00043, PF02798	IPR004045, IPR004046, IPR010987, IPR012336
	0	868	OS03T0134900		HORVU4Hr1G081170	HORVU4Hr1G081170.1	canonical_gene	Glutathione S-transferase family protein	GO:0005515	PF00043, PF02798	IPR004045, IPR004046, IPR010987, IPR012336
	0	1723	OS03T0129300		HORVU4Hr1G082700	HORVU4Hr1G082700.4	canonical_gene	glyceraldehyde-3-phosphate dehydrogenase C2	GO:0006006, GO:0016620, GO:0050661, GO:0051287, GO:0055114	PF00044, PF02800	IPR006424, IPR016040, IPR020828, IPR020829, IPR020830, IPR020831
					HORVU4Hr1G082860	HORVU4Hr1G082860.1	no_good_homolog_found	undescribed protein	none	none	none
					HORVU4Hr1G084210	HORVU4Hr1G084210.1	canonical_gene	S5-4	none	none	none
	0	861	OS11T0126400		HORVU4Hr1G087230	HORVU4Hr1G087230.2	canonical_gene	Ectonucleoside triphosphate diphosphohydrolase 5	GO:0016787	PF01150	IPR000407
	1e-57	224	OS02T0662100		HORVU4Hr1G087760	HORVU4Hr1G087760.1	canonical_gene	Bifunctional inhibitor/lipid-transfer protein/seed storage 2S albumin superfamily protein	none	PF14547	IPR016140, IPR027923
	1e-117	425	OS03T0113900		HORVU4Hr1G089030	HORVU4Hr1G089030.1	canonical_gene	Protein of unknown function, DUF584	none	PF04520	IPR007608
	2e-166	587	OS08T0139700		HORVU5Hr1G004370	HORVU5Hr1G004370.3	canonical_gene	terpene synthase 21	GO:0000287, GO:0008152, GO:0010333, GO:0016829	PF01397, PF03936	IPR001906, IPR005630, IPR008930, IPR008949
	6e-37	156	OS04T0435325		HORVU5Hr1G005810	HORVU5Hr1G005810.1	no_good_homolog_found	undescribed protein	none	none	none
					HORVU5Hr1G007390	HORVU5Hr1G007390.1	no_good_homolog_found	undescribed protein	none	none	none
					HORVU5Hr1G007400	HORVU5Hr1G007400.1	no_good_homolog_found	undescribed protein	none	none	none
					HORVU5Hr1G008650	HORVU5Hr1G008650.1	no_good_homolog_found	undescribed protein	none	none	none
					HORVU5Hr1G009280	HORVU5Hr1G009280.1	unknown_function	Chromosome 3B, genomic scaffold, cultivar Chinese Spring	none	none	none
					HORVU5Hr1G022230	HORVU5Hr1G022230.18	unknown_function	unknown function	none	none	none
	3e-113	410	OS01T0784101		HORVU5Hr1G023790	HORVU5Hr1G023790.1	canonical_gene	L-ascorbate oxidase-like protein	none	none	none
					HORVU5Hr1G023900	HORVU5Hr1G023900.3	transposon	RNA-directed DNA polymerase (reverse transcriptase)-related family protein	none	PF13966	IPR026960
	1e-38	165	OS02T0224300		HORVU5Hr1G026850	HORVU5Hr1G026850.2	transposon	Retrotransposon protein, putative, unclassified	none	PF00078, PF13966	IPR000477, IPR026960
					HORVU5Hr1G037650	HORVU5Hr1G037650.2	no_good_homolog_found	undescribed protein	none	none	none
	3e-14	80.6	OS12T0604500		HORVU5Hr1G040410	HORVU5Hr1G040410.1	no_good_homolog_found	undescribed protein	none	none	none
	6e-106	385	OS12T0138050		HORVU5Hr1G043460	HORVU5Hr1G043460.1	canonical_gene	calmodulin like 23	GO:0005509	PF13499	IPR002048, IPR011992, IPR018247
	0	735	OS12T0126300		HORVU5Hr1G045290	HORVU5Hr1G045290.10	canonical_gene	AP2-like ethylene-responsive transcription factor	GO:0003677, GO:0003700, GO:0006355	PF00847	IPR001471, IPR016177
	9e-150	531	OS11T0126900		HORVU5Hr1G045650	HORVU5Hr1G045650.7	canonical_gene	NAC domain protein,	GO:0003677, GO:0006355	PF02365	IPR003441
					HORVU5Hr1G046040	HORVU5Hr1G046040.1	no_good_homolog_found	undescribed protein	none	none	none
	9e-30	132	OS04T0330900		HORVU5Hr1G048550	HORVU5Hr1G048550.6	canonical_gene	unknown function	none	none	IPR012340
	2e-35	150	OS09T0279200		HORVU5Hr1G053190	HORVU5Hr1G053190.1	unknown_function	unknown function	none	PF05553	IPR008480
	5e-128	459	OS09T0367900		HORVU5Hr1G057840	HORVU5Hr1G057840.1	transposon_related?	Protein of unknown function (DUF581)	none	PF04570	IPR007650
					HORVU5Hr1G062560	HORVU5Hr1G062560.1	no_good_homolog_found	undescribed protein	none	none	none
	5e-15	84.2	OS02T0237801		HORVU5Hr1G062900	HORVU5Hr1G062900.1	canonical_gene	HIPL1 protein	none	none	none
					HORVU5Hr1G063710	HORVU5Hr1G063710.1	transposon	hAT transposon superfamily	GO:0003676	PF04937	IPR007021, IPR012337
	4e-88	325	OS09T0450600		HORVU5Hr1G067500	HORVU5Hr1G067500.2	canonical_gene	HVA22 homologue D	none	PF03134	IPR004345
	0	1775	OS09T0457100		HORVU5Hr1G068330	HORVU5Hr1G068330.2	canonical_gene	Cytochrome P450 superfamily protein	GO:0005506, GO:0016705, GO:0020037, GO:0055114	PF00067	IPR001128, IPR002401, IPR017972
	5e-12	75.2	OS10T0487500		HORVU5Hr1G071020	HORVU5Hr1G071020.7	unknown_function	unknown function	none	none	none
	2e-33	145	OS08T0133600		HORVU5Hr1G072060	HORVU5Hr1G072060.5	unknown_function	unknown function	none	none	none
	0	958	OS09T0491612		HORVU5Hr1G073500	HORVU5Hr1G073500.1	canonical_gene	Leucine-rich repeat receptor-like protein kinase family protein	GO:0005515	PF08263, PF13855	IPR001611, IPR013210, IPR032675
					HORVU5Hr1G074320	HORVU5Hr1G074320.1	transposon	unknown function	none	PF13966	IPR026960
					HORVU5Hr1G075210	HORVU5Hr1G075210.1	no_good_homolog_found	undescribed protein	none	none	none
	9e-148	524	OS08T0535200		HORVU5Hr1G076770	HORVU5Hr1G076770.4	canonical_gene	Sugar transporter SWEET	GO:0016021	PF03083	IPR004316
					HORVU5Hr1G076860	HORVU5Hr1G076860.3	no_good_homolog_found	undescribed protein	none	none	none
					HORVU5Hr1G078280	HORVU5Hr1G078280.1	no_good_homolog_found	undescribed protein	none	none	none
					HORVU5Hr1G079010	HORVU5Hr1G079010.1	no_good_homolog_found	undescribed protein	none	none	none
	0	892	OS12T0204550		HORVU5Hr1G080580	HORVU5Hr1G080580.1	canonical_gene	Glucuronoxylan 4-O-methyltransferase 1	GO:0045492	PF04669	IPR006514, IPR021148
	0	949	OS09T0531600		HORVU5Hr1G081450	HORVU5Hr1G081450.1	canonical_gene	SHI-related sequence 5	none	PF05142	IPR006510, IPR006511, IPR007818
	0	1945	OS02T0526400		HORVU5Hr1G081860	HORVU5Hr1G081860.4	canonical_gene	Chaperone protein ClpB	GO:0005524	PF00004, PF07724, PF10431	IPR001270, IPR003593, IPR003959, IPR018368, IPR019489, IPR027417, IPR028299
	3e-06	55.4	OS11T0199700		HORVU5Hr1G083850	HORVU5Hr1G083850.2	no_good_homolog_found	undescribed protein	none	none	none
	2e-132	473	OS08T0262500		HORVU5Hr1G088980	HORVU5Hr1G088980.1	canonical_gene	Cytochrome P450 superfamily protein	GO:0004497, GO:0005506, GO:0016705, GO:0020037, GO:0055114	PF00067	IPR001128, IPR002403, IPR017972
	2e-132	473	OS08T0262500		HORVU5Hr1G089040	HORVU5Hr1G089040.1	canonical_gene	Cytochrome P450 superfamily protein	GO:0004497, GO:0005506, GO:0016705, GO:0020037, GO:0055114	PF00067	IPR001128, IPR002403, IPR017972
	2e-108	394	OS01T0636400		HORVU5Hr1G089140	HORVU5Hr1G089140.1	canonical_gene	Alpha/beta hydrolase domain-containing protein 11	GO:0003824	PF00561	IPR000073, IPR000639, IPR029058
	7e-35	149	OS07T0588000		HORVU5Hr1G091880	HORVU5Hr1G091880.21	unknown_function	unknown function	none	none	none
	0	1249	OS03T0637900		HORVU5Hr1G093400	HORVU5Hr1G093400.5	canonical_gene	kinase interacting (KIP1-like) family protein	none	PF07765	IPR009053, IPR011684
	3e-40	167	OS12T0256600		HORVU5Hr1G094480	HORVU5Hr1G094480.1	transposon_related?	ATP-dependent DNA helicase 2 subunit ku80	none	none	none
					HORVU5Hr1G097250	HORVU5Hr1G097250.1	canonical_gene	E3 ubiquitin-protein ligase TRIM33	none	none	none
					HORVU5Hr1G099500	HORVU5Hr1G099500.1	no_good_homolog_found	undescribed protein	none	none	none
					HORVU5Hr1G100390	HORVU5Hr1G100390.1	no_good_homolog_found	undescribed protein	none	none	none
					HORVU5Hr1G104930	HORVU5Hr1G104930.1	no_good_homolog_found	undescribed protein	none	none	none
	7e-24	113	OS07T0421000		HORVU5Hr1G105650	HORVU5Hr1G105650.26	transposon_related?	F-box domain containing protein	GO:0005515	PF00646	IPR001810, IPR011044
					HORVU5Hr1G107220	HORVU5Hr1G107220.1	unknown_function	Chromosome 3B, genomic scaffold, cultivar Chinese Spring	none	PF07762	IPR011676
					HORVU5Hr1G107230	HORVU5Hr1G107230.1	unknown_function	Chromosome 3B, genomic scaffold, cultivar Chinese Spring	none	PF07762	IPR011676
					HORVU5Hr1G107690	HORVU5Hr1G107690.1	no_good_homolog_found	undescribed protein	none	none	none
					HORVU5Hr1G108510	HORVU5Hr1G108510.1	no_good_homolog_found	undescribed protein	none	none	none
					HORVU5Hr1G110910	HORVU5Hr1G110910.14	canonical_gene	FAR1-related sequence 5	none	PF03101	IPR004330
					HORVU5Hr1G112060	HORVU5Hr1G112060.2	canonical_gene	thionin 2.2	GO:0006952	PF00321	IPR001010
					HORVU5Hr1G112480	HORVU5Hr1G112480.1	transposon	Transposon Ty1-H Gag-Pol polyprotein	GO:0003676	none	IPR012337
	0	1099	OS11T0225300		HORVU5Hr1G118880	HORVU5Hr1G118880.16	canonical_gene	Disease resistance protein	GO:0004672, GO:0006468, GO:0043531	PF00931, PF04570, PF07714	IPR001245, IPR002182, IPR007650, IPR011009, IPR027417, IPR032675
					HORVU5Hr1G119280	HORVU5Hr1G119280.6	no_good_homolog_found	undescribed protein	none	none	none
	7e-98	358	OS10T0447100		HORVU5Hr1G125420	HORVU5Hr1G125420.4	canonical_gene	ubiquitin-conjugating enzyme 5	none	PF00179	IPR000608, IPR016135, IPR023313
					HORVU6Hr1G000030	HORVU6Hr1G000030.3	canonical_gene	thionin 2.1	GO:0006952	PF00321	IPR001010
					HORVU6Hr1G000120	HORVU6Hr1G000120.1	no_good_homolog_found	undescribed protein	none	none	none
	0.25	37.4	OS10T0456500		HORVU6Hr1G000680	HORVU6Hr1G000680.12	canonical_gene	thionin 2.1	GO:0006952	PF00321	IPR001010
	0.24	37.4	OS06T0707800		HORVU6Hr1G000810	HORVU6Hr1G000810.9	canonical_gene	thionin 2.2	GO:0006952	PF00321	IPR001010
	0.31	37.4	OS06T0707800		HORVU6Hr1G000830	HORVU6Hr1G000830.1	canonical_gene	thionin 2.2	GO:0006952	PF00321	IPR001010
	0.92	35.6	OS06T0107000		HORVU6Hr1G001180	HORVU6Hr1G001180.1	no_good_homolog_found	undescribed protein	none	none	none
	4e-149	529	OS02T0101400		HORVU6Hr1G001510	HORVU6Hr1G001510.1	canonical_gene	GDSL esterase/lipase	GO:0016788	PF00657	IPR001087, IPR013830
	0.001	44.6	OS11T0629600		HORVU6Hr1G001930	HORVU6Hr1G001930.7	no_good_homolog_found	undescribed protein	none	none	none
	3e-173	609	OS07T0548900		HORVU6Hr1G010420	HORVU6Hr1G010420.3	canonical_gene	proteasome inhibitor-related	none	PF08577, PF11566	IPR013886, IPR021625
	2e-13	78.8	OS02T0822300		HORVU6Hr1G010700	HORVU6Hr1G010700.3	canonical_gene	RNA-binding protein Nova-1	GO:0003676, GO:0003723	PF00013	IPR004087, IPR004088
	0.034	41	OS02T0526650		HORVU6Hr1G011960	HORVU6Hr1G011960.1	no_good_homolog_found	undescribed protein	none	none	none
	0.25	37.4	OS09T0487100		HORVU6Hr1G014460	HORVU6Hr1G014460.3	no_good_homolog_found	undescribed protein	none	none	none
	3e-31	138	OS02T0294100		HORVU6Hr1G016700	HORVU6Hr1G016700.12	transposon_related?	Chromosome 3B, genomic scaffold, cultivar Chinese Spring	GO:0005515	none	IPR001810
	9e-86	318	OS05T0530350		HORVU6Hr1G025490	HORVU6Hr1G025490.2	unknown_function	Chromosome 3B, genomic scaffold, cultivar Chinese Spring	none	none	none
	6e-103	376	OS01T0595725		HORVU6Hr1G025790	HORVU6Hr1G025790.1	transposon_related?	F-box/RNI-like superfamily protein	GO:0005515	PF00646, PF08387	IPR001810, IPR006566, IPR032675
	0.023	41	OS09T0333600		HORVU6Hr1G028400	HORVU6Hr1G028400.1	no_good_homolog_found	undescribed protein	none	none	none
	6e-05	50	OS03T0666600		HORVU6Hr1G029840	HORVU6Hr1G029840.1	no_good_homolog_found	undescribed protein	none	none	none
	0	1948	OS02T0177600		HORVU6Hr1G030390	HORVU6Hr1G030390.2	canonical_gene	4-coumarate:CoA ligase 1	GO:0003824, GO:0008152	PF00501, PF13193	IPR000873, IPR020845, IPR025110
	0	1261	OS02T0554100		HORVU6Hr1G030600	HORVU6Hr1G030600.2	canonical_gene	Regulator of chromosome condensation (RCC1) family protein	none	PF00415	IPR000408, IPR009091
	0	1611	OS02T0194700		HORVU6Hr1G033600	HORVU6Hr1G033600.10	canonical_gene	lipoxygenase 2	GO:0016491, GO:0016702, GO:0046872, GO:0055114	PF00305	IPR001246, IPR013819, IPR020833, IPR020834
	7e-85	316	OS11T0516800		HORVU6Hr1G038160	HORVU6Hr1G038160.31	unknown_function	unknown function	none	none	none
	1e-127	457	OS02T0703700		HORVU6Hr1G068700	HORVU6Hr1G068700.2	none
	0.016	41	OS11T0308432		HORVU6Hr1G068940	HORVU6Hr1G068940.2	canonical_gene	MATE efflux family protein	none	none	none
	0	930	OS02T0729700		HORVU6Hr1G072810	HORVU6Hr1G072810.6	canonical_gene	Homeobox-leucine zipper protein family	GO:0003677, GO:0003700, GO:0006355, GO:0043565	PF00046, PF02183	IPR000047, IPR001356, IPR003106, IPR009057, IPR017970
	3e-115	417	OS02T0731600		HORVU6Hr1G073100	HORVU6Hr1G073100.4	canonical_gene	Protein CURVATURE THYLAKOID 1A, chloroplastic	none	PF14159	IPR025564
	0	1126	OS02T0753000		HORVU6Hr1G074960	HORVU6Hr1G074960.2	canonical_gene	trehalose-6-phosphate phosphatase	GO:0003824, GO:0005992	PF02358	IPR003337, IPR006379, IPR023214
	0	897	OS02T0752600		HORVU6Hr1G075000	HORVU6Hr1G075000.8	canonical_gene	Polymerase/histidinol phosphatase-like	GO:0003677, GO:0003824, GO:0003887, GO:0006260	PF02811	IPR003141, IPR004013, IPR016195
	0	1523	OS02T0747400		HORVU6Hr1G075650	HORVU6Hr1G075650.1	canonical_gene	TCP family transcription factor	none	PF03634	IPR005333, IPR017887
	0	637	OS02T0740400		HORVU6Hr1G076730	HORVU6Hr1G076730.1	canonical_gene	GDSL esterase/lipase	GO:0016788	PF00657	IPR001087, IPR013830
	0.003	44.6	OS02T0616600		HORVU6Hr1G079380	HORVU6Hr1G079380.2	no_good_homolog_found	undescribed protein	none	none	none
	0	1205	OS02T0771600		HORVU6Hr1G079600	HORVU6Hr1G079600.4	canonical_gene	1-aminocyclopropane-1-carboxylate oxidase	GO:0016491, GO:0055114	PF03171, PF14226	IPR005123, IPR026992, IPR027443
	0	1186	OS02T0771600		HORVU6Hr1G079640	HORVU6Hr1G079640.3	canonical_gene	1-aminocyclopropane-1-carboxylate oxidase	GO:0016491, GO:0055114	PF03171, PF14226	IPR005123, IPR026992, IPR027443
	3e-128	459	OS02T0771400		HORVU6Hr1G079650	HORVU6Hr1G079650.4	canonical_gene	Tyrosine phosphatase family protein	GO:0004725, GO:0016311, GO:0016791	PF03162	IPR004861, IPR016130, IPR020428, IPR029021
	1e-171	603	OS02T0778700		HORVU6Hr1G081600	HORVU6Hr1G081600.2	unknown_function	unknown protein; BEST Arabidopsis thaliana protein match is: unknown protein .	none	none	none
	3e-100	365	OS01T0767600		HORVU6Hr1G087980	HORVU6Hr1G087980.1	canonical_gene	Tunicamycin induced 1	none	none	none
	0.18	39.2	OS01T0877001		HORVU6Hr1G089740	HORVU6Hr1G089740.1	no_good_homolog_found	undescribed protein	none	none	none
	0.1	39.2	OS05T0548800		HORVU6Hr1G089800	HORVU6Hr1G089800.1	no_good_homolog_found	undescribed protein	none	none	none
	0.045	41	OS05T0137000		HORVU6Hr1G090060	HORVU6Hr1G090060.1	unknown_function	unknown function	none	none	none
	0.33	37.4	OS09T0565200		HORVU6Hr1G092980	HORVU6Hr1G092980.1	no_good_homolog_found	undescribed protein	none	none	none
	0	847	OS04T0434800		HORVU6Hr1G093940	HORVU6Hr1G093940.4	canonical_gene	Peroxidase superfamily protein	GO:0004601, GO:0006979, GO:0020037, GO:0055114	PF00141	IPR002016, IPR002207, IPR010255, IPR019793
	3e-29	132	OS11T0656500		HORVU7Hr1G000300	HORVU7Hr1G000300.7	transposon	Gag-pol polyprotein	GO:0003676, GO:0008270, GO:0015074	PF00098, PF00665, PF13976, PF14223	IPR001584, IPR001878, IPR012337, IPR025724
	0	1299	OS06T0110000		HORVU7Hr1G003090	HORVU7Hr1G003090.1	canonical_gene	Cytochrome P450 superfamily protein	GO:0005506, GO:0016705, GO:0020037, GO:0055114	PF00067	IPR001128, IPR002401, IPR017972
	0.3	37.4	OS05T0447660		HORVU7Hr1G005060	HORVU7Hr1G005060.1	no_good_homolog_found	undescribed protein	none	none	none
	0	1034	OS01T0521600		HORVU7Hr1G008210	HORVU7Hr1G008210.5	canonical_gene	Disease resistance protein	GO:0043531	PF00931	IPR002182, IPR027417, IPR032675
	0.33	37.4	OS09T0428750		HORVU7Hr1G015350	HORVU7Hr1G015350.1	no_good_homolog_found	undescribed protein	none	none	none
	0	2504	OS01T0120800		HORVU7Hr1G016130	HORVU7Hr1G016130.1	canonical_gene	Eukaryotic translation initiation factor 3 subunit A	GO:0005515, GO:0005852	PF01399	IPR000717, IPR027512
	0	1983	OS06T0143700		HORVU7Hr1G019890	HORVU7Hr1G019890.1	canonical_gene	sulfate transporter 3;4	GO:0008271, GO:0008272, GO:0015116, GO:0016020, GO:0016021, GO:0055085	PF00916, PF01740	IPR001902, IPR002645, IPR011547, IPR018045
	0	1173	OS08T0389700		HORVU7Hr1G025750	HORVU7Hr1G025750.4	canonical_gene	Sulfite exporter TauE/SafE family protein	GO:0016021	PF01925	IPR002781
	0.55	37.4	OS07T0661300		HORVU7Hr1G028320	HORVU7Hr1G028320.1	no_good_homolog_found	undescribed protein	none	none	none
	0.013	42.8	OS10T0137000		HORVU7Hr1G030910	HORVU7Hr1G030910.1	no_good_homolog_found	undescribed protein	none	none	none
	1e-56	221	OS06T0193300		HORVU7Hr1G032340	HORVU7Hr1G032340.2	unknown_function	unknown function	none	none	none
	5e-06	53.6	OS03T0365200		HORVU7Hr1G032880	HORVU7Hr1G032880.18	canonical_gene	unknown function	GO:0006508, GO:0008234	PF02902	IPR003653
	7e-132	471	OS06T0208700		HORVU7Hr1G035320	HORVU7Hr1G035320.2	canonical_gene	Tyrosine phosphatase family protein	GO:0004725, GO:0016311, GO:0016791	PF03162	IPR004861, IPR016130, IPR020428, IPR029021
	8e-147	522	OS02T0752800		HORVU7Hr1G037180	HORVU7Hr1G037180.1	canonical_gene	Ethylene-responsive transcription factor 1A	GO:0003677, GO:0003700, GO:0006355	PF00847	IPR001471, IPR016177
	0	820	OS01T0600900		HORVU7Hr1G040380	HORVU7Hr1G040380.5	canonical_gene	Chlorophyll a-b binding protein, chloroplastic	none	PF00504	IPR022796, IPR023329
	0	1342	OS06T0246500		HORVU7Hr1G040460	HORVU7Hr1G040460.4	canonical_gene	Pyruvate dehydrogenase E1 component subunit alpha	GO:0004739, GO:0006086, GO:0008152, GO:0016624, GO:0043231	PF00676	IPR001017, IPR017597, IPR029061
	2e-141	502	OS02T0738600		HORVU7Hr1G040720	HORVU7Hr1G040720.1	canonical_gene	Endoglucanase 16	GO:0003824, GO:0004553, GO:0005975	PF00759	IPR001701, IPR008928, IPR012341
	3e-132	475	OS08T0528500		HORVU7Hr1G044310	HORVU7Hr1G044310.4	canonical_gene	Leucine-rich receptor-like protein kinase family protein	GO:0004672, GO:0005515, GO:0005524, GO:0006468	PF00560, PF07714, PF08263, PF13855	IPR000719, IPR001245, IPR001611, IPR002290, IPR003591, IPR008271, IPR011009, IPR013210, IPR013320, IPR017441, IPR032675
	0.007	42.8	OS01T0831250		HORVU7Hr1G051060	HORVU7Hr1G051060.1	no_good_homolog_found	undescribed protein	none	none	none
	0	791	OS08T0535200		HORVU7Hr1G054710	HORVU7Hr1G054710.2	canonical_gene	Sugar transporter SWEET	GO:0016021	PF03083	IPR004316
	0	1121	OS04T0357300		HORVU7Hr1G059960	HORVU7Hr1G059960.1	transposon	ATP-dependent DNA helicase PIF1	GO:0000723, GO:0003678, GO:0006281	PF05970, PF14214	IPR010285, IPR025476, IPR027417
	0.38	37.4	OS08T0337300		HORVU7Hr1G062370	HORVU7Hr1G062370.1	transposon	Retrotransposon protein, putative, Ty1-copia subclass	none	none	none
	0	892	OS06T0149400		HORVU7Hr1G064790	HORVU7Hr1G064790.3	canonical_gene	nucleosome assembly protein 1;2	GO:0005634, GO:0006334	PF00956	IPR002164
	7e-05	50	OS06T0170800		HORVU7Hr1G066240	HORVU7Hr1G066240.3	transposon	Retrotransposon protein, putative, unclassified	none	PF03732	IPR005162
	0	2545	OS08T0111200		HORVU7Hr1G076480	HORVU7Hr1G076480.2	canonical_gene	Non-lysosomal glucosylceramidase	GO:0003824, GO:0004348, GO:0006665, GO:0006680, GO:0016020, GO:0016021	PF04685, PF12215	IPR006775, IPR008928, IPR012341, IPR014551, IPR024462
	0	3856	OS06T0589800		HORVU7Hr1G085600	HORVU7Hr1G085600.1	canonical_gene	Leucine-rich receptor-like protein kinase family protein	GO:0004672, GO:0005515, GO:0005524, GO:0006468	PF00069, PF00560, PF13855	IPR000719, IPR001611, IPR002290, IPR003591, IPR008271, IPR011009, IPR017441, IPR032675
	0	2837	OS06T0561800		HORVU7Hr1G088210	HORVU7Hr1G088210.25	canonical_gene	ABC transporter C family member 8	GO:0005524, GO:0006810, GO:0016021, GO:0016887, GO:0042626, GO:0055085	PF00005, PF00664	IPR003439, IPR003593, IPR011527, IPR017871, IPR027417
	0	1177	OS09T0368200		HORVU7Hr1G090410	HORVU7Hr1G090410.1	canonical_gene	polyamine oxidase 1	GO:0016491, GO:0055114	PF01593	IPR002937, IPR023753
	0	3189	OS07T0508000		HORVU7Hr1G097070	HORVU7Hr1G097070.1	transposon_related?	Pre-mRNA-splicing factor ATP-dependent RNA helicase PRP16	GO:0003676, GO:0004386, GO:0005524	PF00270, PF00271, PF04408, PF07717	IPR001650, IPR007502, IPR011545, IPR011709, IPR014001, IPR027417
	0	1443	OS06T0683950		HORVU7Hr1G101530	HORVU7Hr1G101530.2	canonical_gene	ARM repeat superfamily protein	GO:0005488, GO:0005515	none	IPR000225, IPR011989, IPR016024
	0.18	39.2	OS10T0552400		HORVU7Hr1G103440	HORVU7Hr1G103440.2	no_good_homolog_found	undescribed protein	none	none	none
	0	930	OS06T0681400		HORVU7Hr1G103550	HORVU7Hr1G103550.4	canonical_gene	Polyubiquitin	GO:0005515	PF00240	IPR000626, IPR019954, IPR019956, IPR029071
	1.3	35.6	OS07T0452400		HORVU7Hr1G103630	HORVU7Hr1G103630.1	no_good_homolog_found	undescribed protein	none	none	none
	3e-131	471	OS11T0609700		HORVU7Hr1G106510	HORVU7Hr1G106510.5	canonical_gene	Disease resistance protein RPM1	GO:0043531	PF00931	IPR002182, IPR027417, IPR032675
	4e-154	545	OS10T0530500		HORVU7Hr1G108570	HORVU7Hr1G108570.1	canonical_gene	Glutathione S-transferase family protein	GO:0005515	PF13417	IPR004045, IPR010987, IPR012336
	5e-180	632	OS06T0664800		HORVU7Hr1G109130	HORVU7Hr1G109130.1	canonical_gene	myb-like transcription factor family protein	GO:0003677	PF00249, PF14379	IPR001005, IPR006447, IPR009057, IPR017930, IPR025756
	5e-26	120	OS06T0713400		HORVU7Hr1G110030	HORVU7Hr1G110030.1	unknown_function	unknown function	none	none	none
	2e-81	306	OS04T0193950		HORVU7Hr1G111700	HORVU7Hr1G111700.6	canonical_gene	Disease resistance protein	GO:0043531	PF00931	IPR002182, IPR027417, IPR032675
	0	661	OS08T0476900		HORVU7Hr1G113030	HORVU7Hr1G113030.4	canonical_gene	PATATIN-like protein 5	GO:0006629, GO:0008152	PF01734	IPR002641, IPR016035
	0	764	OS05T0399400		HORVU7Hr1G113270	HORVU7Hr1G113270.8	canonical_gene	Chitinase family protein	GO:0004568, GO:0005975, GO:0006032, GO:0008061, GO:0016998	PF00182, PF00187	IPR000726, IPR001002, IPR016283, IPR018371, IPR023346
	6e-164	578	OS06T0643500		HORVU7Hr1G115830	HORVU7Hr1G115830.1	canonical_gene	Bifunctional inhibitor/lipid-transfer protein/seed storage 2S albumin superfamily protein	GO:0005199	PF14547	IPR003882, IPR016140, IPR027923
	0.91	35.6	OS05T0505692		HORVU7Hr1G117830	HORVU7Hr1G117830.1	no_good_homolog_found	undescribed protein	none	none	none
	9e-56	219	OS12T0566700		HORVU7Hr1G119060	HORVU7Hr1G119060.1	canonical_gene	GDSL esterase/lipase	GO:0016788	PF00657	IPR001087, IPR013830
	0.002	44.6	OS07T0627300		HORVU7Hr1G121580	HORVU7Hr1G121580.1	no_good_homolog_found	undescribed protein	none	none	none

## Sheet: 1e
Supplementary Dataset 1e: Enriched GO terms (GOEAST results)
GOID	Ontology	Term	log_odds_ratio	p-value	Gene_id	annotation
GO:0006950	biological_process	response to stress	1.679	0.02688
					HORVU0Hr1G038040	thionin 2.1_/canonical_gene
					HORVU1Hr1G010250	Defensin-like protein_/canonical_gene
					HORVU1Hr1G016660	Peroxidase superfamily protein_/canonical_gene
					HORVU1Hr1G020660	Replication protein A 70 kDa DNA-binding subunit C_/canonical_gene
					HORVU1Hr1G020690	Peroxidase superfamily protein_/canonical_gene
					HORVU1Hr1G042300	ATP-dependent DNA helicase pif1_/transposon_related?
					HORVU1Hr1G044640	PIF1-like helicase_/transposon_related?
					HORVU1Hr1G047640	Endonuclease MutS2_/canonical_gene
					HORVU2Hr1G019500	Adenine nucleotide alpha hydrolases-like superfamily protein_/canonical_gene
					HORVU2Hr1G063460	Peroxidase superfamily protein_/canonical_gene
					HORVU2Hr1G081230	MLP-like protein 423_/canonical_gene
					HORVU3Hr1G036860	Peroxidase superfamily protein_/canonical_gene
					HORVU5Hr1G112060	thionin 2.2_/canonical_gene
					HORVU6Hr1G000030	thionin 2.1_/canonical_gene
					HORVU6Hr1G000680	thionin 2.1_/canonical_gene
					HORVU6Hr1G000810	thionin 2.2_/canonical_gene
					HORVU6Hr1G000830	thionin 2.2_/canonical_gene
					HORVU6Hr1G093940	Peroxidase superfamily protein_/canonical_gene
					HORVU7Hr1G059960	ATP-dependent DNA helicase PIF1_/transposon
GOID	Ontology	Term	log_odds_ratio	p-value	Gene_id	annotation
GO:0006952	biological_process	defense response	2.884	0.02688
					HORVU0Hr1G038040	thionin 2.1_/canonical_gene
					HORVU1Hr1G010250	Defensin-like protein_/canonical_gene
					HORVU2Hr1G081230	MLP-like protein 423_/canonical_gene
					HORVU5Hr1G112060	thionin 2.2_/canonical_gene
					HORVU6Hr1G000030	thionin 2.1_/canonical_gene
					HORVU6Hr1G000680	thionin 2.1_/canonical_gene
					HORVU6Hr1G000810	thionin 2.2_/canonical_gene
					HORVU6Hr1G000830	thionin 2.2_/canonical_gene
