# Supplementary material for: Barley SIX-ROWED SPIKE3 encodes a putative Jumonji C-type H3K9me2/me3 demethylase that represses lateral spikelet fertility
Source: Nat Commun. 2017 Oct 16;8:936. doi: 10.1038/s41467-017-00940-7 (PMC5643332; doi:10.1038/s41467-017-00940-7)
Supplement: Supplementary file 5 — Supplementary Data 2 [file 41467_2017_940_MOESM5_ESM.xlsx]

## Sheet: Sheet1
Supplementary Dataset 2: KASP allele specific PCR target polymorphisms and sequence
Gene	Allele distinguished	Kasp Target polymorphism and design sequence
Vrs1	vrs.1a1/Vrs1.b3	CTCCCAGTCTCTCCTTCAGCCTCAGCAGCTGGCCATATGTTTGTCAGTAAGCATGTTCAAGAACGGAGAGGAACTGCAGATGTGCAGCGCCATATGTAAGCCAGTGTGAGTGTATGCGAGCAAGCATACCTCGTTCTCGAGGTGGCATTTGTGGAGGATGGCGGCGTCGTGGGCGTGCTTGAGCCTCGCGAACTCCTCCTCGAGCGTCTTGTTCTTGTGGCGCGCGCGGCGGTTCTGGAACCACACGGCGACCTGCTTGGGGTCCAGCCCGAGCTCGGCGGCCAGATACACCTTGCGGGCTGTCTCCAGCTTGCGGTCCTCCCGGAAGCTCAGCTCCAGAATCTCGGCCTGCTCGTCGGTGAGCCGCCGCTTCTTGGGGTCCCCTCCTCCGTCCATCTC…
Vrs3	Vrs3.x/vrs3.f Vrs3.w/vrs3.f	CGGTACACCTTCCTTTTACCTCAAACCCATTTTTCTTGCCAGTGTATTACCGAATGGATGAATAAATAATGACCATGTCATCTTTGTCTCCAGGCATT[T/-]GCAAAATTGTGGCTCCTGTAAGCGCTTCTGTGCCTGCTGGTGTCGTGCTGATGAAGGAACAACCTGGTTTTAAGTTCATGACTAGAGTTCAGCCGCTTCGTCTTGCTGAATGGGCTGAAGATGATACGGTCAC
Vrs3	Vrs3.x/int-a.1 Vrs3.w/int-a.1	TCTGCCTTCATCATGGTAGGAAATCCTGACATTGCTGTTTCTCTAGCCTTCCCCTGAAGTTTGTAATTTATCTGATTGTTTGTTGATTGGAGTACAGAACAAGAACT[GC/--]GAGCTGCTCTTGTAAATCTGACCGGATTGTCTACGTCAGAGAAGACATACTGGAGTTAGAGGCTATATATAGAAAATTCGAGCAGGATATTCGCCTGGATAAGGAAACAAGTGCTAATATCTCGTATAAGCAAGCTGCGATTTCTGATATTGGTGTCGATCATGGTCCATCAGTTGGCA
Vrs3	Vrs3.w/Vrs3.x	GGTCCATCAGTTGGCACTGACCAGGACATAAGCAACAGTGAAGCAAACTTGCTCGAAGCAAATGCTGCTGACTGTGGAAAGAGTTCTCCTGCAACTTCATCGTTGACATCTTTTGCACTTCGTGACGGGTCTCTGCCTGCAGAACCAAAGGTCAGTTTACCACACTTGTATGAAATCTTGTTTCCAACTGTT[A/G]TCTTTCAGTTTGAGATAAACGATATTGTTGTTTTTCAGGTCCATGCAGCTCGAACCGACCAAATTTGGTCAATTGCTAAGCA
Vrs5	Int-c.a/int-c.b	GCAGCCGAGATCGACGACCAGTCGCCGNCGGAGCTGCTTCTGATGGATCAGGCGCCGGCGCCCAGGCCAGACGGGG[C/T]TGGAAAGGCACAAGGCCTGCACGGCGGTGGAGGCCTCGACAGCGCGGCCGCTAGGAAAGACCGTCACAGCAAGATATGCACCGCCGGCGGGATGAGGGACCGGCGGATGCGGCTGTCCCTC
