# Supplementary material for: Barley SIX-ROWED SPIKE3 encodes a putative Jumonji C-type H3K9me2/me3 demethylase that represses lateral spikelet fertility
Source: Nat Commun. 2017 Oct 16;8:936. doi: 10.1038/s41467-017-00940-7 (PMC5643332; doi:10.1038/s41467-017-00940-7)
Supplement: Supplementary file 6 — Supplementary Data 3 [file 41467_2017_940_MOESM6_ESM.xlsx]

## Sheet: Sheet1
Supplementary Dataset 3: Protein sequences used for Phylogenetic analysis
Locus	Protein Sequence
>A.thaliana|AT3G48430|REF6	MAVSEQSQDVFPWLKSLPVAPEFRPTLAEFQDPIAYILKIEEEASRYGICKILPPLPPPSKKTSISNLNRSLAARAAARVRDGGFGACDYDGGPTFATRQQQIGFCPRKQRPVQRPVWQSGEEYSFGEFEFKAKNFEKNYLKKCGKKSQLSALEIETLYWRATVDKPFSVEYANDMPGSAFIPLSLAAARRRESGGEGGTVGETAWNMRAMSRAEGSLLKFMKEEIPGVTSPMVYVAMMFSWFAWHVEDHDLHSLNYLHMGAGKTWYGVPKDAALAFEEVVRVHGYGEELNPLVTFSTLGEKTTVMSPEVFVKAGIPCCRLVQNPGEFVVTFPGAYHSGFSHGFNFGEASNIATPEWLRMAKDAAIRRAAINYPPMVSHLQLLYDFVLALGSRVPTSIN…
>A.thaliana|AT5G04240|ELF6	MGNVEIPNWLKALPLAPVFRPTDTEFADPIAYISKIEKEASAFGICKIIPPLPKPSKKYVFYNLNKSLLKCPELVSDVDISKVCKEDRAVFTTRQQELGQTVKKNKGEKGKSNSQRSGVKQVWQSGGVYTLDQFEAKSKAFYKTQLGTVKELAPVVIEALFWKAALEKPIYIEYANDVPGSAFGEPEDHFRHFRQRKRRGRGFYQRKTENNDPSGKNGEKSSPEVEKAPLASTSLSSQDSSKQKNMDIVDEMEGTAGWKLSNSSWNLQMIARSPGSVTRFMPDDIPGVTSPMVYIGMLFSWFAWHVEDHELHSMNYLHTGSPKTWYAVPCDYALDFEEVIRKNSYGRNIDQLAALTQLGEKTTLVSPEMIVASGIPCCRLVQNPGEFVVTFPRSYHVGF…
>A.thaliana|AT5G46910|JMJ13	MAERRICLSKEAKDGLEFLKRKKLQKMRSDSVNETVGFSTMARSGGDALRPTSASCGMRLRVTSSDTVSKVHGASTVRGGLMKEKVEKLETDDLKWTERLPECPVYRPTKEEFEDPLTYLQKIFPEASKYGICKIVSPLTATVPAGAVLMKEKSNFKFTTRVQPLRLAEWDSDDKVTFFMSGRTYTFRDYEKMANKVFARRYCSGGSLPDSFLEKEFWKEIACGKTETVEYACDVDGSAFSSAPGDPLGSSKWNLNKVSRLPKSTLRLLETSIPGVTEPMLYIGMLFSMFAWHVEDHYLYSINYQHCGASKTWYGIPGSAALKFEKVVKECVYNDDILSTNGEDGAFDVLLGKTTIFPPKTLLDHNVPVYKAVQKPGEFVVTFPRAYHAGFSHGFNCGE…
>Bradi3g34240	MLENQVEGRNCLPAEVRNGLETLKKRRLERMRLSAQNEAGDNPAMAARSGGDGLRSPANCGVRLHANNAAGGLPSTSSAHDHFAKRKVDRFHMSDLEWIDKIPECPVYCPTKEEFEDPIAYIQKISPEAAKYGICKIVAPVSASVPAGVVLMKEQPGFKFMTRVQPLRLAEWAEDDTVTFFMSGRKYTFRDYERMANKVFSKKYSSSSCLPAKYVEEEFWREISSGKMDYVEYACDVDGSAFSSSPHDQLGESNWNLKNFSRLSNSVLRLLHTPIPGVTDPMLYIGMLFSMFAWHVEDHYLYSINYHHCGAFKTWYGIPGDAAPGFERVASQYVYNKDILTGDGEDAAFDVLLGKTTMFPPNILLDHSVPVYKAVQKPGEFVITFPRSYHAGFSHGFNC…
>Brast03G208700	MVEGRNCLPAEVRNGLETLKKRRLERMRLSAQNEAGDNPAVAARSGGDGLRSPANCGVRLHANNAAGGLPSTSSANDHFAKRKVDKFHMSDLEWIDKIPECPVYCPTKEEFEDPIAYIQKISPEAAKYGICKIVAPVSASVPAGVVLVKEQPGFKFMTRVQPLRLAEWAEDDTVTFFMSGRKYTFRDYERMANKVFSKKYSSASCLPAKYVEEEFWREISSGKMDYVEYACDVDGSAFSSSPHDQLGKSNWNLKNFSRLSNSVLRLLHSPIPGVTDPMLYIGMLFSMFAWHVEDHYLYSINYHHCGAFKTWYGIPGEAAPGFERVASQYVYNKDILTGDGEDAAFDVLLGKTTMFPPNILLDHSVPVYKAVQKPGEFVITFPRSYHAGFSHGFNCGEAV…
>Brast04G096200	MRDPFLKHRVKKFDLSSLEWIDQIPECPVFSPSVEEFEDPLVYLSKIAPVAAKYGICKIVSPICASVRVGTVLMKEQTGLKFTSRVQPLRLAEWSMDDKFAFFMSGRKYTFRDFEKMANKGFVRRYSSAACLPPRYMEEEFWHEIAFGKLESVEYACDIDGSAFSSSPTDQLGRSKWNLKRLSRLPKSILRLLRTAIPGVTDPMLYIGMLFSMFAWHVEDHYLYSINYHHCGASKTWYGTPGKAAPDFERVVREHVYDHEILSGEGETAAFDILLGKTTMFPPNILLEHHVPVYRAIQKPGEFVITFPRAYHSGFSHGFNCGEAVNFAIGEWFPLGAIASQHYALLKRIPLLPYEELLCKETLCAHEFSMSSDKDMTTLTGDTHMQHCMKVPFVQLMRL…
>GRMZM2G060919	MAGKDGVSLKSVSYGARLRRSCDASLREAGSMRDPFLKHRVKKFDLSSLDWIDEIPDCPVFSPSTQEFEDPLVYLSKIAPVAAKYGICKIISPVSASVPAGTVLMKELGGIKFTTRVQPLRLAEWTKDDKFAFFMSGRKYTFREFEKMANKEFVRRYSSAACLPSRYMEEEFWHEIAFGKMESVEYACDIDGSAFSSSSHDQLGRSKWNLKRFSRLPNSTLRLLRAAVPGITDPMLYIGMLFSMFAWHVEDHYLYSINYHHCGAPKTWYGIPGSAASDFEKVVREHVYDHEILSGEGESAAFDVLLGKTTIFPPNILLDHHVPVYRAIQKPGEFVVTFPRAYHSGFSHGFNCGEAVNFATGEWFPLGAVASQHYALLKRIPVLPYEELLCKEATFCANE…
>GRMZM2G180086	MNHPGNEPWASWGRHGAKESHKRETKTNARGRPSRGHRTRQTDALARQPPHTRTRQKREEEKRKVEGRSYLPAEVRSGLETLKQRRLERMRLSAQNEEGGNPALAARSGGDALRSPTNCRVRLHPDNNTGGLPGDVQGKNPFAKRKVEKFDMSNLEWINKIPECPVYCPTKVEFEDPIAYIQMISPEAAKYGICKIVSPVCASVPAGVVLMKEQPSFKFMTRVQPLRLAEWAEDDTVTFFMSGRKYTFRDYEKMANKVFSKRYSSSSCLPGRYVEEEFWREIAFGKMDFVEYACDVDGSAFSSSPHDQLGKSNWNLKNFSRLPGSVLRLLQTPIPGVTDPMLYIGMLFSMFAWHVEDHYLYSINYHHCGASKTWYGIPGDAAPGFERVASQYVYNKDIL…
>H.vulgare|HORVU6Hr1G067480	MIMAGNEEAALKPVSCGARLRRSRDASLREEVSMRDPFLKHRVKKFDLSSLDWIDQIPECPVFSPSVEEFEDPFIYLSKIAPVAAKYGICKIVSPICASVPVGTVLTKEQGGLKFTTRVQPLRLSEWSMDDKFAFFMSGRKYTFRDFEKIANKGFVRRYSSAACLPARYMEEEFWHEIAFGKMESVEYACDIDGSAFSSSPNDQLGRSKWNLKKLSRLSKSILRLLRTAIPGVTDPMLYIGMLFSMFAWHVEDHYLYSINYHHCGASKTWYGIPGKAAPDFEKVVREHVYDHEILSGEGETAAFDILLGKTTMFPPNILLHHHVPVYRAIQKPGEFVITFPRAYHSGFSHGFNCGEAVNFAVGEWFPLGAIASQRYALLKRIPLLPYEELLCKEATLLD…
>LOC_Os10g42690	MQQVEGRNCLPAEVRIGLETLKRRRLERMRLTAQNNAGDGPPVPARSGGDALRTPANCGVRLHANNGTALPSRTTQNKDPFAKRRVDKFDMSSLEWIDKIEECPVYYPTKEEFEDPIGYIQKIAPVASKYGICKIVSPVSASVPAGVVLMKEQPGFKFMTRVQPLRLAKWAEDDTVTFFMSERKYTFRDYEKMANKVFAKKYSSASCLPAKYVEEEFWREIAFGKMDFVEYACDVDGSAFSSSPHDQLGKSNWNLKNFSRLSNSVLRLLQTPIPGVTDPMLYIGMLFSMFAWHVEDHYLYSINYHHCGAFKTWYGIPGDAAPGFEKVASQFVYNKDILVGEGEDAAFDVLLGKTTMFPPNVLLDHNVPVYKAVQKPGEFVITFPRSYHAGFSHGFNCGE…
>O.sativa|LOC_Os02g46930	MFPPNILLRHHVPVYRAIQKPGEFVITFPRAYHSGFSHGFNCGEAVNFAIGEWFPLGALASQRYALLKRTPLLPYEELLCKEAALLDHEFSTCDYKDTTTLAGETHSQRCMKVPFVQLMRVQHRIRWSLMKMGARTHYKADIDATVLCGICRRDCYVAHIMCNCRIDAICLCHEEEIRRCPCSCDRVVFVRKDIFELETLSKKFEEESGILDAVKKQMARRDGASQHSNFFDCTDHEAEYYPYCNIHIDPSPEIYSISETNFVGYDLNNPHPAASTVTFSFVPHEYSTQSDECTSSNRRALSSSCLENTITPENAISNACQLSTPDQTCLSDKLAAHDTDDSDCEIFRVKRRSGLTPEKRHMEDGTTNFTGNQVLKRLKKINAHDRQEHKLPELSCGAR…
>Pavir.Ab02796	MAGKDRVTLKSVSCRARLRRSCDASLGGGGSMRDPFLKHRVKKFDLSRLDWIDEIPDCPVFSPSTQEFEDPVVYLSKIAPVAAKYGICKIISPVSASVPAGSVLMKELGGVKFTTRVQPLRLAEWSKDDKFAFFMSGRKYTFREFEKMANKEFVRRYSSAACLPSKYMEEEFWHEIACGKMESVEYACDIDGSAFSSSPNDQLGRSKWNLKRFSRLPNSMLRLLRAAVPGITDPMLYIGMLFSMFAWHVEDHYLYSINYHHCGASKTWYGIPGSAASDFEKVVREHVYDHEILSCEGENAAFDVLLGKTTIFPPNILLHHQVPVYRAVQKPGEFVVTFPRAYHSGFSHGFNCGEAVNFATGEWFPLGAVASQRYALLKRIPVLPYEELLCKETTLVANE…
>Pavir.Ia02699	MVEGRSYLPAEVRDGLATLKRRRLERMRLSAQNEAGDNPAVAARSGGDALRSPANCGVRLHSNNGTGLPGNVQDKDPFAKRKVEKFDMSNLEWIDKIPECPVYCPTREEFEDPIAYIQKISPEAAKYGICKIVAPVSASVPAGVVLMKEQPNFKFMTRVQPLRLAEWAEDDTVTFFMSGRKYTFRDYEKMANKVFSKKYSSASCLPARYVEEEFWREIAFGKMDFVEYACDVDGSAFSSSPHDQLGKSNWNLKNFSRLPNSVLRLLQMPIPGVTDPMLYIGMLFSMFAWHVEDHYLYSINYHHCGAFKTWYGIPGDAAPGFERVASQYVYNKDILIGDGEDAAFDVLLGKTTMFPPNVLLDHNVPVYRAVQRPGEFVITFPRSYHAGFSHGFNCGEAVN…
>Pavir.Ib02147	MSSLEWIDKIPECPVYCPTREEFEDPIAYIQKISPEAAKYGICKIVAPVSASVPAGVVLMKEQPNFKFMTRVQPLRLAEWAEDDTVTFFMSGRKYTFRDYEKMANKVFSKKYSSTSCLPARYVEEEFWREIAFGKMDFVEYACDVDGSAFSSSPHDQLGKSNWNLKNFSRLPNSVLRLLQMPIPGVTDPMLYIGMLFSMFAWHVEDHYLYSINYHHCGAFKTWYGIPGDAAPGFERVASQYVYNKDILIGDGEDAAFDVLLGKTTMFPPNVLLDHNVPVYRAVQRPGEFVITFPRSYHVGFSHGFNCGEAVNFAIGDWFPLGSLASKRYALLNRTPLLAHEELLCRSAVLLSQKLLTCDPGSLDKSEHPYSQYCVKSCFVRLMRFQRRARGLLAKMGSQ…
>Pavir.J23897	MARLRRSCDASLGEGGSLRDPFLKHRVKKFDLSSLDWIDEIPDCPVFSPSTQEFEDPVVYLSKIAPVAAKYGICKIISPVSASVPAGSVLMKELGGIKFTTRVQPLRLAEWSKDDKFAFFMSGRKYTFREFEKMANKEFVRRYSSAACLPSRYMEEEFWHEIACGKMESVEYACDIDGSAFSSSPDDQLGRSKWNLKTFSRLSNSTLRLLRTAIPGITDPMLYIGMLFSMFAWHVEDHYLYSINYHHCGASKTWYGIPGSAASDFEKVVREHVYDHEILSCEGENAAFDVLLGKTTIFPPNILLHHQVPVYRAVQKPGEFVVTFPQAYHSGFSHGFNCGEAVNFATGEWFPLGAVASQRYALLKRIPVLPYEELLCKETTLVANEFTMSDHEDITLTGD…
>S.bicolor|Sb01g027940	MRLPMPQVEGRSYLPAEVRNGLETLKRRRLERMRLSAQNEVGDNPAVAARSGGDALRSPANCGVRLHSNNSTGLPGNVQTKDPFAKRNVEKFDMSNLEWIGKIPECPVYCPTKEEFEDPIAYIQKISPEAAKYGICKIVSPVCASVPAGVVLMKEQPSFKFMTRVQPLRLAEWAEDDTVTFFMSGRKYTFRDYEKMANKVFSKKYSSSSCLPARYVEEEFWREIAFGKMDFVEYACDVDGSAFSSSPHDQLGKSNWNLKNFSRLPNSVLRLLQTPIPGVTDPMLYIGMLFSMFAWHVEDHYLYSINYHHCGAFKTWYGIPGDAAPGFERVASQYVYNKDILVGDGEDAAFDVLLGKTTMFPPNVLLDHNVPVYKAVQRPGEFVITFPRSYHAGFSHGFN…
>S.bicolor|Sb04g031040	MAGKDGVTLKSVSYGARLRRSCDASRREGGSMRDPFSKHRVKKFDLSSLDWIDEIPDCPVFSPSTQEFEDPMVYLSKIAPVAAKYGICKIISPISASIPVGTVLMKELGGLKFTTRVQPLRLAEWSKDDKFAFFMSGRKYTFREFEKMANKEFVRRYSSAACLPSRYMEEEFWHEIAFGKMESVEYACDIDGSAFSSSSNDQLGRSKWNLKRFSRLPNSTLRLLRAAVPGITDPMLYIGMLFSMFAWHVEDHYLFSINYHHCGASKTWYGIPGSAASDFEKVVREHVYDHEILSGEGESAAFDVLLGKTTIFPPNILLDHHVPVYRAVQKPGEFVVTFPRAYHSGFSHGFNCGEAVNFATSEWFPLGAVASQRYALLKRIPVLPYEELLCKETTFFTNE…
>Seita.1G282900	MAGKDGVTLKPVSCGARLRRSCDASLRDGGSMRDPFLKHRVKKFDLSSLDWIDDIPDCPVFSPSTQEFEDPMVYLSKIAPVAAKYGICKIISPVSASVPAGSVLMKELAGIKFTTRVQPLRLAEWSKDDKFAFFMSGRKYTFREFEKMANKEFVRRYSSAACLPSRYMEEEFWHEIAFGKMESVEYACDIDGSAFSSSPDDQLGRSKWNLKRFSRLPNSTLRLLRAAVPGITDPMLYIGMLFSMFAWHVEDHYLYSINYHHCGASKTWYGIPGSAASDFEKVVREHVYDHEILSGEGENAAFDVLLGKTTIFPPNILLHHHVPVYRAVQKPGEFVVTFPRAYHSGFSHGFNCGEAVNFAMGEWFPLGAVASQRYALLKRIPVLPYEELLCKETALVADE…
>Seita.9G307800	MVEGRSYLPAEVRNGLETLKRRRLERMRLSAQNEVGDNPAVAARSGGDALRSPVNCGVRLHSNNGTGVSGNVQDKDPFAKRKVEKFDMSNLEWINKIPECPVYSPTREEFEDPIAYIQKISPEAAKYGICKIVAPVSASVPAGVVLMKEQPNFKFMTRVQPLRLAEWAEDDTVTFFMSGRKYTFRDYERMANKVFSKKYSSASCLPARYVEEEFWREIAFGKMDFVEYACDVDGSAFSSSPHDQLGKSNWNLKNFSRLPNSVLRLLQMPIPGVTDPMLYIGMLFSMFAWHVEDHYLYSINYHHCGAFKTWYGIPGDAAPGFERVASQYVYNKDILIGDGEDAAFDVLLGKTTMFPPNVLLDHNVPVYRAVQRPGEFVITFPRSYHAGFSHGFNCGEAVN…
>Sevir.1G288300	MAGKDGVTLKPVSCGARLRRSCDASLRDGGSMRDPFLKHRVKKFDLSSLDWIDDIPDCPVFSPSTQEFEDPMVYLSKIAPVAAKYGICKIISPVSASVPAGSVLMKELAGIKFTTRVQPLRLAEWSKDDKFAFFMSGRKYTFREFEKMANKEFVRRYSSAACLPSRYMEEEFWHEIAFGKMESVEYACDIDGSAFSSSPDDQLGRSKWNLKRFSRLPNSTLRLLRAAVPGITDPMLYIGMLFSMFAWHVEDHYLYSINYHHCGASKTWYGIPGSAASDFEKVVREHVYDHEILSGEGENAAFDVLLGKTTIFPPNILLHHHVPVYRAVQKPGEFVVTFPRAYHSGFSHGFNCGEAVNFAMGEWFPLGAVASQRYALLKRIPVLPYEELLCKETALVADE…
>Sevir.9G313200	MVEGRSYLPAEVRNGLETLKRRRLERMRLSAQNEVGDNPAVAARSGGDALRSPVNCGVRLHSNNGTGVSGNVQDKDPFAKRKVEKFDMSNLEWINKIPECPVYSPTREEFEDPIAYIQKISPEAAKYGICKIVAPVSASVPAGVVLMKEQPNFKFMTRVQPLRLAEWAEDDTVTFFMSGRKYTFRDYERMANKVFSKKYSSASCLPARYVEEEFWREIAFGKMDFVEYACDVDGSAFSSSPHDQLGKSNWNLKNFSRLPNSVLRLLQMPIPGVTDPMLYIGMLFSMFAWHVEDHYLYSINYHHCGAFKTWYGIPGDAAPGFERVASQYVYNKDILIGDGEDAAFDVLLGKTTMFPPNVLLDHNVPVYRAVQRPGEFVITFPRSYHAGFSHGFNCGEAVN…
>T.aestivum|1AL_3913415	MVEGRSCLPAEVRNGLETLKKRRLERMRLSAQKDAGDNPAMAARSGGDSLRTPANCGVRLHANNVTAGLPSTSSAQNNNPFAKRKVDKFDMSNLEWIDNIPECPVYCPTKEEFEDPIAYIQKISPVASKYGICKIVAPVSASVPAGVVLMKEQPGFKFMTRVQPLRLAEWAEDDTVTFFMSGRKYTFRDYERMANKVFSKKYSSASCLPARYVEEEFWREISSGKMDFVEYACDVDGSAFSSSSHDQLGKSNWNLKNFSRLPSSVLRLLQTPIPGVTDPMLYIGMLFSMFAWHVEDHYLYSINYHHCGAFKTWYGIPGDAAPGFERVASQYVYNKDILTGDGEDAAFDVLLGKTTMFPPNILLDHNVPVYKAVQKPGEFVITFPRSYHSGFSHGFNCGE…
>T.aestivum|1BL_3808171	MVEGRNCLPAEVRNGLETLKKRRLERMRLSAQIDAGDNPAMAARSGGDSLRTPANCGVRLHANNVAAGLPSTSSAQNNNPFAKRKVDKFNMSNLEWIDNIPECPVYCPTKEEFEDPIAYIQKISPVASKYGICKIVAPVSASVPAGVVLMKEQPGFKFMTRVQPLRLAEWAEDDTVTFFMSGRKYTFRDYERMANKVFSKKYSSASCLPARYVEEEFWREISSGKMDFVEYACDVDGSAFSSSPHDQLGKSNWNLKNFSRLPSSVLRLLQTPIPGVTDPMLYIGMLFSMFAWHVEDHYLYSINYHHCGAFKTWYGIPGDAAPGFEKVASQYVYNKDILTGDGEDAAFDVLLGKTTMFPPNILLDHNVPVYKAVQKPGEFVITFPRSYHSGFSHGFNCGE…
>T.aestivum|1DL_720554	MVEGRSCLPAEIRNGLETLKKRRLERMRLSAQKDTGDNPAMAARSGGDSLRTPANCGVRLHANNVTAGLPSTSSAQNNNPFAKRKVDKFNMSNLEWIDNIPECPVYCPTKEEFEDPIAYIQKISPVASKYGICKIVAPVSASVPAGVVLMKEQPGFKFMTRVQPLRLAEWAEDDTVTFFMSGRKYTFRDYERMANKVFSKKYSSASCLPARYVEEEFWREISSGKMDFVEYACDVDGSAFSSSPRDQLGKSNWNLKNFSRLPSSVLRLLQTPIPGVTDPMLYIGMLFSMFAWHVEDHYLYSINYHHCGAFKTWYGIPGDAAPGFEKVASQYVYNKDILTGDGEDAAFDVLLGKTTMFPPNILLDHNVPVYKAVQKPGEFVITFPRSYHSGFSHGFNCGE…
>T.aestivum|6AL|5787742	MAGKEEAALKPVSCGARLRRSRDASIREEVSMRDPFLKHRVKKFDLSSLDWIDQIPECPVFSPSVEEFEDPFVYLSKIAPVAAKYGICKIVSPICASVPVGTVLMKEQGGLKFTTRVQPLRLAEWSTDDKFAFFMSGRKYTFRDFEKIANKGFVRRYSSAACLPARYMEEEFWHEIAFGKMESVEYACDIDGSAFSSSPNDQLGRSKWNLKKLSRLSKSILRLLRTAIPGVTDPMLYIGMLFSMFAWHVEDHYLYSINYHHCGASKTWYGIPGKAAPDFEKVVREHVYDHEILSGEGETAAFDILLGKTTMFPPNILLHHHVPVYRAIQKPGEFVITFPRAYHSGFSHGFNCGEAVNFAVGEWFPLGAIASQRYALLKRIPLLPYEELLCKEAALIDHE…
>T.aestivum|6DL|2597586	MAGKEEAALKPVSCGARLRRSHDASLREEVSMRDPFLKHRVKKFDLSSLDWIDQIPECPVFSPSVEEFEDPFVYLSKIAPVAAKYGICKIVSPICASVPVGTVLMKEQGGLKFTTRVQPLRLAEWSMDDKFAFFMSGRKYTFRDFEKIANKGFVRRYSSAACLPARYMEEEFWHEIAFGKMESVEYACDIDGSAFSSSPNDQLGRSKWNLKKLSRLSKSILRLLRTAIPGVTDPMLYIGMLFSMFAWHVEDHYLYSINYHHCGASKTWYGIPGKAAPDFEKVVREHVYDHEILSGEGETAAFDILLGKTTMFPPNILLHHHVPVYRAIQKPGEFVITFPRAYHSGFSHGFNCGEAVNFAVGEWFPLGAIASQRYALLKRIPLLPYEELLCKEAALLDHE…
>VRS3|HORVU1Hr1G051010	MVEGRNCLPAEVRNGLETLKKRRLERMRLSAQKDEGDNPAMAARSGGDSLRTPANCGVRLHANNVTEGLPSTSSAQNNNPFAKRKVDKFNMSNLEWIDSIPECPVYCPTKEEFEDPVAYIQKISPVASKYGICKIVAPVSASVPAGVVLMKEQPGFKFMTRVQPLRLAEWAEDDTVTFFMSGRKYTFRDYERMANKVFSKKYSSASCLPARYVEEEFWREISSGKMDFVEYACDVDGSAFSSSSRDQLGKSNWNLKNFSRLPSSVLRLLQTPIPGVTDPMLYIGMLFSMFAWHVEDHYLYSINYHHCGAFKTWYGIPGDAAPGFEKVASQYVYNKDILTGDGEDAAFDVLLGKTTMFPPNILLDHNVPVYKAVQKPGEFVITFPRSYHSGFSHGFNCGE…
