# Supplementary material for: Barley SIX-ROWED SPIKE3 encodes a putative Jumonji C-type H3K9me2/me3 demethylase that represses lateral spikelet fertility
Source: Nat Commun. 2017 Oct 16;8:936. doi: 10.1038/s41467-017-00940-7 (PMC5643332; doi:10.1038/s41467-017-00940-7)
Supplement: Supplementary file 7 — Supplementary Data 4 [file 41467_2017_940_MOESM7_ESM.xlsx]

## Sheet: Sheet1
Supplementary Dataset 4: 22 cultivars fully sequenced for VRS3
Cultivar	Growth Habit	Row-type	Allele	Nucleotide Sequence
Abava	Spring	Two-rowed	Vrs3.w	CTCCCCCGCCGGCAGCCCCCGCCGTGGGGCCCCCATTGCTGGCTGGCCCTCAATTGCTTGCGCCAGCTCCCCCGCCCCCGCCTGCCTAGCGCGGGAAAATAACCGACGGGAGGAGCGAGGGCCGCGCCGCGCCTCGCCTTGGCCCGGGAGGGATCCCCCACCGCCGCCCGCTCGCCCGCTCGCTCGTCAGGGGGGGAATGCGGGACCCGCGCCGCCGGGGAATTGTCTAGACGGGCCTCCGCGACCGCGCCCCGCCCCGCCGGAGTCATGGTGAGTCGCGAGATCTGCCGCCTCCCTCTGCAATTTCCGCTTCCGTCGCTCCCTCTTCCTTCGCGCCTTTTCTCCGTCCACTTCCGCCGCTGCTTTAATTAATGCGTGTTCGTGCCCGGTTACTGTTCG…
Balda	Winter	Six-rowed	Vrs3.w	CTCCCCCGCCGGCAGCCCCCGCCGTGGGGCCCCCATTGCTGGCTGGCCCTCAATTGCTTGCGCCAGCTCCCCCGCCCCCGCCTGCCTAGCGCGGGAAAATAACCGACGGGAGGAGCGAGGGCCGCGCCGCGCCTCGCCTTGGCCCGGGAGGGATCCCCCACCGCCGCCCGCTCGCCCGCTCGCTCGTCAGGGGGGGAATGCGGGACCCGCGCCGCCGGGGAATTGTCTAGACGGGCCTCCGCGACCGCGCCCCGCCCCGCCGGAGTCATGGTGAGTCGCGAGATCTGCCGCCTCCCTCTGCAATTTCCGCTTCCGTCGCTCCCTCTTCCTTCGCGCCTTTTCTCCGTCCACTTCCGCCGCTGCTTTAATTAATGCGTGTTCGTGCCCGGTTACTGTTCG…
Barke	Spring	Two-rowed	Vrs3.w	CTCCCCCGCCGGCAGCCCCCGCCGTGGGGCCCCCATTGCTGGCTGGCCCTCAATTGCTTGCGCCAGCTCCCCCGCCCCCGCCTGCCTAGCGCGGGAAAATAACCGACGGGAGGAGCGAGGGCCGCGCCGCGCCTCGCCTTGGCCCGGGAGGGATCCCCCACCGCCGCCCGCTCGCCCGCTCGCTCGTCAGGGGGGGAATGCGGGACCCGCGCCGCCGGGGAATTGTCTAGACGGGCCTCCGCGACCGCGCCCCGCCCCGCCGGAGTCATGGTGAGTCGCGAGATCTGCCGCCTCCCTCTGCAATTTCCGCTTCCGTCGCTCCCTCTTCCTTCGCGCCTTTTCTCCGTCCACTTCCGCCGCTGCTTTAATTAATGCGTGTTCGTGCCCGGTTACTGTTCG…
Bonus	Spring	Two-rowed	Vrs3.x	CTCCCCCGCCGGCAGCCCCCGCCGTGGGCCCCCCATTGCTGGCTGGCCCTCAATTGCTTGCGCCAGCTCCCCCGCCCCCGCCTGCCTAGCGCGGGAAAATAACCGACGGGAGGAGCGAGGGCCGCGCCGCGCCTCGCCTTGGCCCGGGAGGGATCCCCCACCGCCGCCCGCTCGCCCGCTCGCTCGTCAGGAGGGGAATGCGGGACCCGCGCCGCCGGGGAATTGTCTAGACGGGCCTCCGCGACCGCGCCCCGCCCCGCCGGAGTCATGGTGAGTCGCGAGATCTGCCGCCTCCCTCTGCAATTTCCGCTTCCGTCGCTCCCTCTTCCTTCGCGCCTTTTCTCCGTCCACTTCCGCCGCTGCTTTAATTAATGCGTGTTCGTGCCCGGTTACTGTTCG…
Bowman	Spring	Two-rowed	Vrs3.w	CTCCCCCGCCGGCAGCCCCCGCCGTGGGGCCCCCATTGCTGGCTGGCCCTCAATTGCTTGCGCCAGCTCCCCCGCCCCCGCCTGCCTAGCGCGGGAAAATAACCGACGGGAGGAGCGAGGGCCGCGCCGCGCCTCGCCTTGGCCCGGGAGGGATCCCCCACCGCCGCCCGCTCGCCCGCTCGCTCGTCAGGGGGGGAATGCGGGACCCGCGCCGCCGGGGAATTGTCTAGACGGGCCTCCGCGACCGCGCCCCGCCCCGCCGGAGTCATGGTGAGTCGCGAGATCTGCCGCCTCCCTCTGCAATTTCCGCTTCCGTCGCTCCCTCTTCCTTCGCGCCTTTTCTCCGTCCACTTCCGCCGCTGCTTTAATTAATGCGTGTTCGTGCCCGGTTACTGTTCG…
Edda	Spring	Six-rowed	Vrs3.w	CTCCCCCGCCGGCAGCCCCCGCCGTGGGGCCCCCATTGCTGGCTGGCCCTCAATTGCTTGCGCCAGCTCCCCCGCCCCCGCCTGCCTAGCGCGGGAAAATAACCGACGGGAGGAGCGAGGGCCGCGCCGCGCCTCGCCTTGGCCCGGGAGGGATCCCCCACCGCCGCCCGCTCGCCCGCTCGCTCGTCAGGGGGGGAATGCGGGACCCGCGCCGCCGGGGAATTGTCTAGACGGGCCTCCGCGACCGCGCCCCGCCCCGCCGGAGTCATGGTGAGTCGCGAGATCTGCCGCCTCCCTCTGCAATTTCCGCTTCCGTCGCTCCCTCTTCCTTCGCGCCTTTTCTCCGTCCACTTCCGCCGCTGCTTTAATTAATGCGTGTTCGTGCCCGGTTACTGTTCG…
Foma	Spring	Two-rowed	Vrs3.w	CTCCCCCGCCGGCAGCCCCCGCCGTGGGGCCCCCATTGCTGGCTGGCCCTCAATTGCTTGCGCCAGCTCCCCCGCCCCCGCCTGCCTAGCGCGGGAAAATAACCGACGGGAGGAGCGAGGGCCGCGCCGCGCCTCGCCTTGGCCCGGGAGGGATCCCCCACCGCCGCCCGCTCGCCCGCTCGCTCGTCAGGGGGGGAATGCGGGACCCGCGCCGCCGGGGAATTGTCTAGACGGGCCTCCGCGACCGCGCCCCGCCCCGCCGGAGTCATGGTGAGTCGCGAGATCTGCCGCCTCCCTCTGCAATTTCCGCTTCCGTCGCTCCCTCTTCCTTCGCGCCTTTTCTCCGTCCACTTCCGCCGCTGCTTTAATTAATGCGTGTTCGTGCCCGGTTACTGTTCG…
Hakata 2	Spring	Two-rowed	Vrs3.w	CTCCCCCGCCGGCAGCCCCCGCCGTGGGGCCCCCATTGCTGGCTGGCCCTCAATTGCTTGCGCCAGCTCCCCCGCCCCCGCCTGCCTAGCGCGGGAAAATAACCGACGGGAGGAGCGAGGGCCGCGCCGCGCCTCGCCTTGGCCCGGGAGGGATCCCCCACCGCCGCCCGCTCGCCCGCTCGCTCGTCAGGGGGGGAATGCGGGACCCGCGCCGCCGGGGAATTGTCTAGACGGGCCTCCGCGACCGCGCCCCGCCCCGCCGGAGTCATGGTGAGTCGCGAGATCTGCCGCCTCCCTCTGCAATTTCCGCTTCCGTCGCTCCCTCTTCCTTCGCGCCTTTTCTCCGTCCACTTCCGCCGCTGCTTTAATTAATGCGTGTTCGTGCCCGGTTACTGTTCG…
Hatif de Grignon	Winter	Six-rowed	Vrs3.x	CTCCCCCGCCGGCAGCCCCCGCCGTGGGCCCCCCATTGCTGGCTGGCCCTCAATTGCTTGCGCCAGCTCCCCCGCCCCCGCCTGCCTAGCGCGGGAAAATAACCGACGGGAGGAGCGAGGGCCGCGCCGCGCCTCGCCTTGGCCCGGGAGGGATCCCCCACCGCCGCCCGCTCGCCCGCTCGCTCGTCAGGAGGGGAATGCGGGACCCGCGCCGCCGGGGAATTGTCTAGACGGGCCTCCGCGACCGCGCCCCGCCCCGCCGGAGTCATGGTGAGTCGCGAGATCTGCCGCCTCCCTCTGCAATTTCCGCTTCCGTCGCTCCCTCTTCCTTCGCGCCTTTTCTCCGTCCACTTCCGCCGCTGCTTTAATTAATGCGTGTTCGTGCCCGGTTACTGTTCG…
Hege	Spring	Two-rowed	Vrs3.w	CTCCCCCGCCGGCAGCCCCCGCCGTGGGGCCCCCATTGCTGGCTGGCCCTCAATTGCTTGCGCCAGCTCCCCCGCCCCCGCCTGCCTAGCGCGGGAAAATAACCGACGGGAGGAGCGAGGGCCGCGCCGCGCCTCGCCTTGGCCCGGGAGGGATCCCCCACCGCCGCCCGCTCGCCCGCTCGCTCGTCAGGGGGGGAATGCGGGACCCGCGCCGCCGGGGAATTGTCTAGACGGGCCTCCGCGACCGCGCCCCGCCCCGCCGGAGTCATGGTGAGTCGCGAGATCTGCCGCCTCCCTCTGCAATTTCCGCTTCCGTCGCTCCCTCTTCCTTCGCGCCTTTTCTCCGTCCACTTCCGCCGCTGCTTTAATTAATGCGTGTTCGTGCCCGGTTACTGTTCG…
Heligan	Winter	Two-rowed	Vrs3.x	CTCCCCCGCCGGCAGCCCCCGCCGTGGGCCCCCCATTGCTGGCTGGCCCTCAATTGCTTGCGCCAGCTCCCCCGCCCCCGCCTGCCTAGCGCGGGAAAATAACCGACGGGAGGAGCGAGGGCCGCGCCGCGCCTCGCCTTGGCCCGGGAGGGATCCCCCACCGCCGCCCGCTCGCCCGCTCGCTCGTCAGGAGGGGAATGCGGGACCCGCGCCGCCGGGGAATTGTCTAGACGGGCCTCCGCGACCGCGCCCCGCCCCGCCGGAGTCATGGTGAGTCGCGAGATCTGCCGCCTCCCTCTGCAATTTCCGCTTCCGTCGCTCCCTCTTCCTTCGCGCCTTTTCTCCGTCCACTTCCGCCGCTGCTTTAATTAATGCGTGTTCGTGCCCGGTTACTGTTCG…
Hoppel	Winter	Six-rowed	Vrs3.x	CTCCCCCGCCGGCAGCCCCCGCCGTGGGCCCCCCATTGCTGGCTGGCCCTCAATTGCTTGCGCCAGCTCCCCCGCCCCCGCCTGCCTAGCGCGGGAAAATAACCGACGGGAGGAGCGAGGGCCGCGCCGCGCCTCGCCTTGGCCCGGGAGGGATCCCCCACCGCCGCCCGCTCGCCCGCTCGCTCGTCAGGAGGGGAATGCGGGACCCGCGCCGCCGGGGAATTGTCTAGACGGGCCTCCGCGACCGCGCCCCGCCCCGCCGGAGTCATGGTGAGTCGCGAGATCTGCCGCCTCCCTCTGCAATTTCCGCTTCCGTCGCTCCCTCTTCCTTCGCGCCTTTTCTCCGTCCACTTCCGCCGCTGCTTTAATTAATGCGTGTTCGTGCCCGGTTACTGTTCG…
Kristina	Spring	Two-rowed	Vrs3.w	CTCCCCCGCCGGCAGCCCCCGCCGTGGGGCCCCCATTGCTGGCTGGCCCTCAATTGCTTGCGCCAGCTCCCCCGCCCCCGCCTGCCTAGCGCGGGAAAATAACCGACGGGAGGAGCGAGGGCCGCGCCGCGCCTCGCCTTGGCCCGGGAGGGATCCCCCACCGCCGCCCGCTCGCCCGCTCGCTCGTCAGGGGGGGAATGCGGGACCCGCGCCGCCGGGGAATTGTCTAGACGGGCCTCCGCGACCGCGCCCCGCCCCGCCGGAGTCATGGTGAGTCGCGAGATCTGCCGCCTCCCTCTGCAATTTCCGCTTCCGTCGCTCCCTCTTCCTTCGCGCCTTTTCTCCGTCCACTTCCGCCGCTGCTTTAATTAATGCGTGTTCGTGCCCGGTTACTGTTCG…
Lysiba	Spring	Two-rowed	Vrs3.w	CTCCCCCGCCGGCAGCCCCCGCCGTGGGGCCCCCATTGCTGGCTGGCCCTCAATTGCTTGCGCCAGCTCCCCCGCCCCCGCCTGCCTAGCGCGGGAAAATAACCGACGGGAGGAGCGAGGGCCGCGCCGCGCCTCGCCTTGGCCCGGGAGGGATCCCCCACCGCCGCCCGCTCGCCCGCTCGCTCGTCAGGGGGGGAATGCGGGACCCGCGCCGCCGGGGAATTGTCTAGACGGGCCTCCGCGACCGCGCCCCGCCCCGCCGGAGTCATGGTGAGTCGCGAGATCTGCCGCCTCCCTCTGCAATTTCCGCTTCCGTCGCTCCCTCTTCCTTCGCGCCTTTTCTCCGTCCACTTCCGCCGCTGCTTTAATTAATGCGTGTTCGTGCCCGGTTACTGTTCG…
Malwinta	Winter	Two-rowed	Vrs3.w	CTCCCCCGCCGGCAGCCCCCGCCGTGGGGCCCCCATTGCTGGCTGGCCCTCAATTGCTTGCGCCAGCTCCCCCGCCCCCGCCTGCCTAGCGCGGGAAAATAACCGACGGGAGGAGCGAGGGCCGCGCCGCGCCTCGCCTTGGCCCGGGAGGGATCCCCCACCGCCGCCCGCTCGCCCGCTCGCTCGTCAGGGGGGGAATGCGGGACCCGCGCCGCCGGGGAATTGTCTAGACGGGCCTCCGCGACCGCGCCCCGCCCCGCCGGAGTCATGGTGAGTCGCGAGATCTGCCGCCTCCCTCTGCAATTTCCGCTTCCGTCGCTCCCTCTTCCTTCGCGCCTTTTCTCCGTCCACTTCCGCCGCTGCTTTAATTAATGCGTGTTCGTGCCCGGTTACTGTTCG…
Morex	Spring	Six-rowed	Vrs3.x	CTCCCCCGCCGGCAGCCCCCGCCGTGGGCCCCCCATTGCTGGCTGGCCCTCAATTGCTTGCGCCAGCTCCCCCGCCCCCGCCTGCCTAGCGCGGGAAAATAACCGACGGGAGGAGCGAGGGCCGCGCCGCGCCTCGCCTTGGCCCGGGAGGGATCCCCCACCGCCGCCCGCTCGCCCGCTCGCTCGTCAGGAGGGGAATGCGGGACCCGCGCCGCCGGGGAATTGTCTAGACGGGCCTCCGCGACCGCGCCCCGCCCCGCCGGAGTCATGGTGAGTCGCGAGATCTGCCGCCTCCCTCTGCAATTTCCGCTTCCGTCGCTCCCTCTTCCTTCGCGCCTTTTCTCCGTCCACTTCCGCCGCTGCTTTAATTAATGCGTGTTCGTGCCCGGTTACTGTTCG…
NFC Tipple	Spring	Two-rowed	Vrs3.w	CTCCCCCGCCGGCAGCCCCCGCCGTGGGGCCCCCATTGCTGGCTGGCCCTCAATTGCTTGCGCCAGCTCCCCCGCCCCCGCCTGCCTAGCGCGGGAAAATAACCGACGGGAGGAGCGAGGGCCGCGCCGCGCCTCGCCTTGGCCCGGGAGGGATCCCCCACCGCCGCCCGCTCGCCCGCTCGCTCGTCAGGGGGGGAATGCGGGACCCGCGCCGCCGGGGAATTGTCTAGACGGGCCTCCGCGACCGCGCCCCGCCCCGCCGGAGTCATGGTGAGTCGCGAGATCTGCCGCCTCCCTCTGCAATTTCCGCTTCCGTCGCTCCCTCTTCCTTCGCGCCTTTTCTCCGTCCACTTCCGCCGCTGCTTTAATTAATGCGTGTTCGTGCCCGGTTACTGTTCG…
Olli	Spring	Six-rowed	Vrs3.x	CTCCCCCGCCGGCAGCCCCCGCCGTGGGCCCCCCATTGCTGGCTGGCCCTCAATTGCTTGCGCCAGCTCCCCCGCCCCCGCCTGCCTAGCGCGGGAAAATAACCGACGGGAGGAGCGAGGGCCGCGCCGCGCCTCGCCTTGGCCCGGGAGGGATCCCCCACCGCCGCCCGCTCGCCCGCTCGCTCGTCAGGAGGGGAATGCGGGACCCGCGCCGCCGGGGAATTGTCTAGACGGGCCTCCGCGACCGCGCCCCGCCCCGCCGGAGTCATGGTGAGTCGCGAGATCTGCCGCCTCCCTCTGCAATTTCCGCTTCCGTCGCTCCCTCTTCCTTCGCGCCTTTTCTCCGTCCACTTCCGCCGCTGCTTTAATTAATGCGTGTTCGTGCCCGGTTACTGTTCG…
Orza	Spring	Two-rowed	Vrs3.x	CTCCCCCGCCGGCAGCCCCCGCCGTGGGCCCCCCATTGCTGGCTGGCCCTCAATTGCTTGCGCCAGCTCCCCCGCCCCCGCCTGCCTAGCGCGGGAAAATAACCGACGGGAGGAGCGAGGGCCGCGCCGCGCCTCGCCTTGGCCCGGGAGGGATCCCCCACCGCCGCCCGCTCGCCCGCTCGCTCGTCAGGAGGGGAATGCGGGACCCGCGCCGCCGGGGAATTGTCTAGACGGGCCTCCGCGACCGCGCCCCGCCCCGCCGGAGTCATGGTGAGTCGCGAGATCTGCCGCCTCCCTCTGCAATTTCCGCTTCCGTCGCTCCCTCTTCCTTCGCGCCTTTTCTCCGTCCACTTCCGCCGCTGCTTTAATTAATGCGTGTTCGTGCCCGGTTACTGTTCG…
Pearl	Winter	Two-rowed	Vrs3.w	CTCCCCCGCCGGCAGCCCCCGCCGTGGGGCCCCCATTGCTGGCTGGCCCTCAATTGCTTGCGCCAGCTCCCCCGCCCCCGCCTGCCTAGCGCGGGAAAATAACCGACGGGAGGAGCGAGGGCCGCGCCGCGCCTCGCCTTGGCCCGGGAGGGATCCCCCACCGCCGCCCGCTCGCCCGCTCGCTCGTCAGGGGGGGAATGCGGGACCCGCGCCGCCGGGGAATTGTCTAGACGGGCCTCCGCGACCGCGCCCCGCCCCGCCGGAGTCATGGTGAGTCGCGAGATCTGCCGCCTCCCTCTGCAATTTCCGCTTCCGTCGCTCCCTCTTCCTTCGCGCCTTTTCTCCGTCCACTTCCGCCGCTGCTTTAATTAATGCGTGTTCGTGCCCGGTTACTGTTCG…
Steptoe	Spring	Six-rowed	Vrs3.x	CTCCCCCGCCGGCAGCCCCCGCCGTGGGCCCCCCATTGCTGGCTGGCCCTCAATTGCTTGCGCCAGCTCCCCCGCCCCCGCCTGCCTAGCGCGGGAAAATAACCGACGGGAGGAGCGAGGGCCGCGCCGCGCCTCGCCTTGGCCCGGGAGGGATCCCCCACCGCCGCCCGCTCGCCCGCTCGCTCGTCAGGAGGGGAATGCGGGACCCGCGCCGCCGGGGAATTGTCTAGACGGGCCTCCGCGACCGCGCCCCGCCCCGCCGGAGTCATGGTGAGTCGCGAGATCTGCCGCCTCCCTCTGCAATTTCCGCTTCCGTCGCTCCCTCTTCCTTCGCGCCTTTTCTCCGTCCACTTCCGCCGCTGCTTTAATTAATGCGTGTTCGTGCCCGGTTACTGTTCG…
Tiffany	Winter	Two-rowed	Vrs3.x	CTCCCCCGCCGGCAGCCCCCGCCGTGGGCCCCCCATTGCTGGCTGGCCCTCAATTGCTTGCGCCAGCTCCCCCGCCCCCGCCTGCCTAGCGCGGGAAAATAACCGACGGGAGGAGCGAGGGCCGCGCCGCGCCTCGCCTTGGCCCGGGAGGGATCCCCCACCGCCGCCCGCTCGCCCGCTCGCTCGTCAGGAGGGGAATGCGGGACCCGCGCCGCCGGGGAATTGTCTAGACGGGCCTCCGCGACCGCGCCCCGCCCCGCCGGAGTCATGGTGAGTCGCGAGATCTGCCGCCTCCCTCTGCAATTTCCGCTTCCGTCGCTCCCTCTTCCTTCGCGCCTTTTCTCCGTCCACTTCCGCCGCTGCTTTAATTAATGCGTGTTCGTGCCCGGTTACTGTTCG…
