# Supplementary material for: Barley SIX-ROWED SPIKE3 encodes a putative Jumonji C-type H3K9me2/me3 demethylase that represses lateral spikelet fertility
Source: Nat Commun. 2017 Oct 16;8:936. doi: 10.1038/s41467-017-00940-7 (PMC5643332; doi:10.1038/s41467-017-00940-7)
Supplement: Supplementary file 8 — Supplementary Data 5 [file 41467_2017_940_MOESM8_ESM.xlsx]

## Sheet: Sheet1
Supplementary Dataset 5: Geolocations and Vrs3 haplotypes of Wild and Landrace Barley accessions
Accession	Type	Latitude	Longitude	Vrs3 Haplotype
BCC126	landrace-6-row	31.37	-5.79	1
SBCC144	landrace-6-row	28.8	-17.81	1
FT18	spontaneum	32.07	35.4	2
FT626	spontaneum	32.1	35.72	2
FT270	spontaneum	33.65	36.84	3
FT272	spontaneum	32.22	36.05	3
FT332	spontaneum	33.82	48.18	3
FT613	spontaneum	32.55	49.83	3
FT878	spontaneum	34.44	46.02	3
FT879	spontaneum	34.53	45.94	3
FT462	spontaneum	37.78	39.78	4
FT660	spontaneum	36.75	45.7	4
FT735	spontaneum	37.79	39.96	4
FT361	spontaneum	36.4	28.17	5
FT611	spontaneum	35.5	51.25	5
FT734	spontaneum	37.41	38.78	5
FT746	spontaneum	36.98	36.73	5
FT886	spontaneum	38.34	69.24	5
FT276	spontaneum	32.58	35.67	6
FT363	spontaneum	34.98	34.02	6
FT631	spontaneum	33.93	36.1	6
FT45	spontaneum	31.67	35.44	7
FT147	spontaneum	30.85	34.74	7
FT643	spontaneum	31.67	35.44	7
FT512	spontaneum	35.61	35.82	8
FT733	spontaneum	36.26	36.47	8
FT218	spontaneum	31.77	35.11	9
FT75	spontaneum	31.44	34.89	9
FT390	spontaneum	29.65	91.1	10
FT567	spontaneum	41.05	61.88	10
FT568	spontaneum	34.5	63.18	10
FT581	spontaneum	37.97	41.72	10
FT871	spontaneum	40.07	67.69	10
FT380	landrace-2-row	31.35	27.23	11
FT229	spontaneum	36.4	44.15	11
FT248	spontaneum	31.68	48.58	11
FT252	spontaneum	37.25	44.48	11
FT268	spontaneum	35.17	38.88	11
FT578	spontaneum	40.65	43.1	11
FT582	spontaneum	37.09	42.1	11
FT595	spontaneum	36.33	42.17	11
FT604	spontaneum	36.08	43.17	11
FT616	spontaneum	32.19	48.26	11
FT657	spontaneum	29.61	52.52	11
FT658	spontaneum	35.37	43.2	11
FT873	spontaneum	38.31	66.63	11
FT875	spontaneum	38.08	67.44	11
FT880	spontaneum	35.27	47.03	11
FT885	spontaneum	38.62	68.61	11
FT286	spontaneum	30.07	50.83	12
FT42	spontaneum	30.89	34.63	12
FT279	spontaneum	35.75	69	13
FT333	spontaneum	35.98	59.48	13
FT376	spontaneum	35.28	62.34	13
FT414	landrace-2-row	15.36	44.21	14
HOR5702	landrace-2-row	7.67	36.83	14
FT262	spontaneum	36.78	37.28	15
FT389	spontaneum	30.97	101.15	15
FT469	spontaneum	37.55	39.7	15
FT584	spontaneum	36.97	40.5	15
FT632	spontaneum	37.08	42.07	15
FT730	spontaneum	37.33	37.27	15
FT572	spontaneum	30.67	35.63	16
FT64	spontaneum	31.35	35.12	16
HOR1431	landrace-2-row	34.86	71.14	17
BCC182	landrace-6-row	36.3	73.37	18
HOR10350	landrace-6-row	8.15	36.47	19
HOR6360	landrace-6-row	7.47	36.88	20
B1K03071	spontaneum	32.42	34.88	21
FT37	spontaneum	31.4	34.47	22
FT67	spontaneum	31.54	34.89	23
FT11	spontaneum	31.83	35.3	24
FT144	spontaneum	30.57	34.68	25
FT172	spontaneum	33.23	35.73	26
FT222	spontaneum	32.97	35.42	27
FT232	spontaneum	36.42	41.65	28
FT31	spontaneum	31.7	34.59	29
FT340	spontaneum	31.5	34.7	30
FT393	spontaneum	32.74	35.45	31
FT473	spontaneum	37.66	37.79	32
FT56	spontaneum	32.78	35.66	33
FT566	spontaneum	38.42	56.68	34
FT589	spontaneum	35.03	37.01	35
FT590	spontaneum	35.01	36.7	36
FT627	spontaneum	32.02	35.9	37
FT628	spontaneum	32.6	36.38	38
FT630	spontaneum	33.47	35.87	39
FT670	spontaneum	36.99	36.93	40
FT671	spontaneum	33.83	35.92	41
FT731	spontaneum	37.42	37.28	42
FT748	spontaneum	37.32	37.73	43
FT754	spontaneum	36.95	40	44
BCC003	landrace-2-row	34.63	65.75	45
BCC1481	landrace-2-row	61.78	34.35	45
BCC1487	landrace-2-row	42.98	47.5	45
BCC1589	landrace-2-row	37.93	12.73	45
BCC42	landrace-2-row	34.22	-1.25	45
FT226	landrace-2-row	31.78	35.22	45
FT411	landrace-2-row	46.31	7.85	45
FT520	landrace-2-row	42.82	75.28	45
HOR10410	landrace-2-row	52.41	21.33	45
HOR10782	landrace-2-row	41.9	13.88	45
HOR154	landrace-2-row	31.42	73.08	45
HOR1707	landrace-2-row	35.91	71.52	45
HOR203	landrace-2-row	50.1	36.49	45
HOR2351	landrace-2-row	34.77	113.65	45
HOR2785	landrace-2-row	35.6	51.87	45
HOR2808	landrace-2-row	33.57	50.85	45
HOR2829	landrace-2-row	34.58	48.82	45
HOR2867	landrace-2-row	37.63	58.98	45
HOR354	landrace-2-row	47.98	9.12	45
HOR3950	landrace-2-row	47.01	13.17	45
HOR4720	landrace-2-row	56.65	23.71	45
HOR4724	landrace-2-row	40.18	44.52	45
HOR8635	landrace-2-row	48.53	22.14	45
HOR8658	landrace-2-row	31.19	29.9	45
HOR937	landrace-2-row	39.07	21.82	45
HOR9453	landrace-2-row	46.78	23.6	45
HOR9607	landrace-2-row	42.3	43.35	45
HOR9919	landrace-2-row	45.43	6.31	45
SBCC147	landrace-2-row	43.07	-4.77	45
SBCC158	landrace-2-row	41.98	1.52	45
BCC169	landrace-6-row	25.67	57.25	45
BCC21	landrace-6-row	28.31	30.71	45
BCC51	landrace-6-row	30.57	34.48	45
FT388	landrace-6-row	29.65	91.1	45
FT519	landrace-6-row	31	112	45
FT523	landrace-6-row	41.6	60.15	45
FT524	landrace-6-row	39.5	126.4	45
FT539	landrace-6-row	37.57	44.28	45
FT554	landrace-6-row	37.33	68.67	45
FT555	landrace-6-row	39.18	41.17	45
HOR10360	landrace-6-row	43.05	42.72	45
HOR11403	landrace-6-row	31.1	77.17	45
HOR1192	landrace-6-row	38.29	29.01	45
HOR14279	landrace-6-row	14.7	39.43	45
HOR1463	landrace-6-row	35.91	71.31	45
HOR1804	landrace-6-row	35	71.15	45
HOR1842	landrace-6-row	36.27	72.38	45
HOR2458	landrace-6-row	29.65	91.1	45
HOR2462	landrace-6-row	29.43	94.45	45
HOR2465	landrace-6-row	29.65	91.1	45
HOR2766	landrace-6-row	24.05	23.31	45
HOR2800	landrace-6-row	31.53	48.82	45
HOR2854	landrace-6-row	38.65	46.78	45
HOR383	landrace-6-row	43.85	25.96	45
HOR713	landrace-6-row	37.67	22.18	45
HOR756	landrace-6-row	40.79	20.19	45
HOR9888	landrace-6-row	32.76	22.64	45
BCC105	landrace-2-row	31.28	35.83	46
BCC107	landrace-2-row	33.93	36.1	46
BCC190	landrace-2-row	36.83	40.07	46
BCC192	landrace-2-row	36.38	38.96	46
BCC195	landrace-2-row	33.82	36.54	46
BCC197	landrace-2-row	36.12	36.46	46
FT549	landrace-2-row	31.72	35.8	46
FT553	landrace-2-row	31.77	35.23	46
HOR10280	landrace-2-row	26.8	13.53	46
HOR10610	landrace-2-row	36.44	43.26	46
HOR10761	landrace-2-row	5.63	38.23	46
HOR11317	landrace-2-row	31.72	35.19	46
HOR12762	landrace-2-row	38.28	67.9	46
HOR2792	landrace-2-row	30.52	50.85	46
HOR4469	landrace-2-row	32.69	36.03	46
HOR7969	landrace-2-row	38	37	46
HOR8113	landrace-2-row	39.25	29.5	46
HOR8827	landrace-2-row	49.63	20.6	46
HOR902	landrace-2-row	41.29	36.33	46
100HS8	landrace-6-row	30.5	-7.5	46
94HS2	landrace-6-row	30.5	-7.5	46
95HS3	landrace-6-row	30.5	-7.5	46
BCC103	landrace-6-row	32.12	36.27	46
BCC108	landrace-6-row	34.33	35.73	46
BCC110	landrace-6-row	34.43	36.05	46
BCC131	landrace-6-row	32.05	-3.05	46
BCC1488	landrace-6-row	51	142.64	46
BCC1494	landrace-6-row	50.3	57.18	46
BCC1503	landrace-6-row	37.94	58.38	46
BCC167	landrace-6-row	22.67	57.33	46
BCC168	landrace-6-row	23.17	57.67	46
BCC185	landrace-6-row	24.63	46.72	46
BCC54	landrace-6-row	30.82	32.52	46
BCC761	landrace-6-row	28.36	83.74	46
FT359	landrace-6-row	34.02	-6.83	46
FT521	landrace-6-row	42.73	2.68	46
FT561	landrace-6-row	29.25	80.92	46
HOR10103	landrace-6-row	25.92	13.92	46
HOR10130	landrace-6-row	30.13	9.5	46
HOR10152	landrace-6-row	26.23	14.88	46
HOR10551	landrace-6-row	37.58	13.75	46
HOR10609	landrace-6-row	36.17	43.26	46
HOR10627	landrace-6-row	34.83	42	46
HOR10705	landrace-6-row	42.18	44.73	46
HOR1133	landrace-6-row	46.22	2.21	46
HOR12830	landrace-6-row	36.7	38.09	46
HOR13416	landrace-6-row	31.05	-8.83	46
HOR1758	landrace-6-row	35	71.15	46
HOR3938	landrace-6-row	28.21	-16.78	46
HOR3959	landrace-6-row	47.27	12.64	46
HOR396	landrace-6-row	42.31	27.77	46
HOR4150	landrace-6-row	36.7	3.22	46
HOR454	landrace-6-row	40.65	27.92	46
HOR7380	landrace-6-row	49.52	18.83	46
HOR742	landrace-6-row	43.87	18.42	46
HOR7436	landrace-6-row	49.36	18.89	46
HOR752	landrace-6-row	39.07	21.82	46
HOR758	landrace-6-row	42	21.45	46
HOR8455	landrace-6-row	30.5	47.82	46
HOR8826	landrace-6-row	49.42	20.96	46
HOR8842	landrace-6-row	37.57	-6.75	46
HOR9827	landrace-6-row	32.77	13.98	46
SBCC002	landrace-6-row	42.85	-2.67	46
SBCC003	landrace-6-row	40.63	-3.15	46
SBCC014	landrace-6-row	37.53	-5.07	46
SBCC095	landrace-6-row	40.98	-6.85	46
FT661	spontaneum	38.5	47.2	46
FT741	spontaneum	37.68	41.45	46
FT747	spontaneum	36.87	36.95	46
